# Supplementary material for: Bacteriophage-antibiotic combination therapy against extensively drug-resistant Pseudomonas aeruginosa infection to allow liver transplantation in a toddler
Source: Nat Commun. 2022 Sep 29;13:5725. doi: 10.1038/s41467-022-33294-w (PMC9523064; doi:10.1038/s41467-022-33294-w)
Supplement: Supplementary file 4 — Dataset 1 [file 41467_2022_33294_MOESM4_ESM.xlsx]

## Sheet: ST-SNPs
ISOLATE	CHROM	POS	TYPE	REF	ALT	EVIDENCE	FTYPE	STRAND	NT_POS	AA_POS	EFFECT	LOCUS_TAG	GENE	PRODUCT
27786925	1	4703486	snp	A	G	G:32 A:0	CDS	-	533/720	178/239	missense_variant c.533T>C p.Ile178Thr	pgaptmp_004429		LuxR family transcriptional regulator
27793282	1	1747206	snp	T	C	C:63 T:0	CDS	-	58/639	20/212	missense_variant c.58A>G p.Lys20Glu	pgaptmp_001669	nalD	efflux system transcriptional repressor NalD
27793282	1	4703486	snp	A	G	G:51 A:0	CDS	-	533/720	178/239	missense_variant c.533T>C p.Ile178Thr	pgaptmp_004429		LuxR family transcriptional regulator
27793282	1	5848530	snp	A	C	C:68 A:0	CDS	+	1163/1701	388/566	missense_variant c.1163A>C p.Asp388Ala	pgaptmp_005520	pilB	type IV-A pilus assembly ATPase PilB
