# Supplementary material for: Bacteriophage-antibiotic combination therapy against extensively drug-resistant Pseudomonas aeruginosa infection to allow liver transplantation in a toddler
Source: Nat Commun. 2022 Sep 29;13:5725. doi: 10.1038/s41467-022-33294-w (PMC9523064; doi:10.1038/s41467-022-33294-w)
Supplement: Supplementary file 5 — Dataset 2 [file 41467_2022_33294_MOESM5_ESM.xlsx]

## Sheet: ST-StructuralVariations
Isolate	New name	#CHROM	POS	END	Annotation?	SVTYPE	SUPTYPE	SVLEN	ID	REF	ALT	QUAL	FILTER	INFO	METHODS	CHR	STD	STD_quant_stop	Kurtosis_quant_start	Kurtosis_quant_stop	STRANDS	STRANDS2	RE	REF	BIAS	AF=1	FORMAT	structural_variations/ngmlr/27787219/27786409.sorted.bam
27793272	Pa5lr	1	3577266	END=3602300	Aac(6')-29, Integrase, Phage, acetyltransferase, etc. belongs to pKLC102 (PAGI-2)	SVTYPE=DEL	SUPTYPE=SR	SVLEN=-25034	1	N	<DEL>	.	PASS	PRECISE	SVMETHOD=Snifflesv1.0.12	CHR2=1	STD_quant_start=6.148170	STD_quant_stop=3.674235	Kurtosis_quant_start=6.925761	Kurtosis_quant_stop=1.062067	STRANDS=+-	STRANDS2=5,6,5,6	RE=11	REF_strand=0,,0	Strandbias_pval=1	AF=1	GT:DR:DV	1/1:0:11
27802843	Pa7lr	1	3578388	END=3602635	Aac(6')-29, Integrase, Phage, acetyltransferase, etc. belongs to pKLC102 (PAGI-2)	SVTYPE=DEL	SUPTYPE=SR	SVLEN=-24247	1	N	<DEL>	.	PASS	IMPRECISE	SVMETHOD=Snifflesv1.0.12	CHR2=1	STD_quant_start=53.667495	STD_quant_stop=10.430724	Kurtosis_quant_start=2.243542	Kurtosis_quant_stop=3.932884	STRANDS=+-	STRANDS2=4,6,4,6	RE=10	REF_strand=0,,0	Strandbias_pval=1	AF=1	GT:DR:DV	1/1:0:10
27786925	Pa2br	1	3963695	END=3963916	Hypothetical protein found in some Pseudomonas phage genomes	SVTYPE=DUP	SUPTYPE=SR	SVLEN=221	1	N	<DUP>	.	PASS	PRECISE	SVMETHOD=Snifflesv1.0.12	CHR2=1	STD_quant_start=0.447214	STD_quant_stop=0.632456	Kurtosis_quant_start=1.140977	Kurtosis_quant_stop=-0.213932	STRANDS=-+	STRANDS2=17,10,17,10	RE=18	REF_strand=0,,0	Strandbias_pval=1	AF=1	GT:DR:DV	1/1:0:18
27787219	Pa3ls	1	3963695	END=3963916	Hypothetical protein found in some Pseudomonas phage genomes	SVTYPE=DUP	SUPTYPE=SR	SVLEN=221	1	N	<DUP>	.	PASS	PRECISE	SVMETHOD=Snifflesv1.0.12	CHR2=1	STD_quant_start=0.632456	STD_quant_stop=0.447214	Kurtosis_quant_start=1.953962	Kurtosis_quant_stop=1.933291	STRANDS=-+	STRANDS2=11,10,11,10	RE=16	REF_strand=0,,0	Strandbias_pval=1	AF=1	GT:DR:DV	1/1:0:16
27793272	Pa5lr	1	3963695	END=3963915	Hypothetical protein found in some Pseudomonas phage genomes	SVTYPE=DUP	SUPTYPE=SR	SVLEN=220	2	N	<DUP>	.	PASS	PRECISE	SVMETHOD=Snifflesv1.0.12	CHR2=1	STD_quant_start=0.447214	STD_quant_stop=0.632456	Kurtosis_quant_start=5.175034	Kurtosis_quant_stop=-0.595880	STRANDS=-+	STRANDS2=13,10,13,10	RE=20	REF_strand=0,,0	Strandbias_pval=1	AF=1	GT:DR:DV	1/1:0:20
27792085	Pa4br	1	3963696	END=3963916	Hypothetical protein found in some Pseudomonas phage genomes	SVTYPE=DUP	SUPTYPE=SR	SVLEN=220	1	N	<DUP>	.	PASS	PRECISE	SVMETHOD=Snifflesv1.0.12	CHR2=1	STD_quant_start=0.547723	STD_quant_stop=0.547723	Kurtosis_quant_start=4.628458	Kurtosis_quant_stop=3.106656	STRANDS=-+	STRANDS2=9,13,9,13	RE=17	REF_strand=0,,0	Strandbias_pval=1	AF=1	GT:DR:DV	1/1:0:17
27786925	Pa2br	1	4703433	END=5151009	There is an insertion of an IS30-like element ISPpu17 family transposase (~1000bp) into a LuxR transcription regulator	SVTYPE=DUP	SUPTYPE=SR	SVLEN=447576	2	N	<DUP>	.	PASS	PRECISE	SVMETHOD=Snifflesv1.0.12	CHR2=1	STD_quant_start=0.547723	STD_quant_stop=0.000000	Kurtosis_quant_start=6.864501	Kurtosis_quant_stop=0.879962	STRANDS=-+	STRANDS2=6,9,6,9	RE=15	REF_strand=0,,0	Strandbias_pval=1	AF=1	GT:DR:DV	1/1:0:15
27786925	Pa2br	1	4703436	END=5149943	There is an insertion of an IS30-like element ISPpu17 family transposase (~1000bp) into a LuxR transcription regulator	SVTYPE=DEL	SUPTYPE=SR	SVLEN=-446507	3	N	<DEL>	.	PASS	PRECISE	SVMETHOD=Snifflesv1.0.12	CHR2=1	STD_quant_start=0.632456	STD_quant_stop=0.707107	Kurtosis_quant_start=-1.571429	Kurtosis_quant_stop=6.799321	STRANDS=+-	STRANDS2=5,8,5,8	RE=13	REF_strand=0,,0	Strandbias_pval=1	AF=1	GT:DR:DV	1/1:0:13
27793272	Pa5lr	1	5088857	END=5186673	PAGI-90 pathogenicitiy island crpP	SVTYPE=DEL	SUPTYPE=SR	SVLEN=-97816	3	N	<DEL>	.	PASS	PRECISE	SVMETHOD=Snifflesv1.0.12	CHR2=1	STD_quant_start=0.774597	STD_quant_stop=0.000000	Kurtosis_quant_start=-1.393674	Kurtosis_quant_stop=-0.971198	STRANDS=+-	STRANDS2=15,15,15,5	RE=30	REF_strand=0,,0	Strandbias_pval=1	AF=1	GT:DR:DV	1/1:0:30
27787219	Pa3ls	1	5881513	END=5881821	blast, unknown, but repetitive primary sequence. The protein contains cell-wall anchor	SVTYPE=DEL	SUPTYPE=SR	SVLEN=-308	2	N	<DEL>	.	PASS	IMPRECISE	SVMETHOD=Snifflesv1.0.12	CHR2=1	STD_quant_start=111.115705	STD_quant_stop=117.005128	Kurtosis_quant_start=-0.247188	Kurtosis_quant_stop=-0.191955	STRANDS=+-	STRANDS2=11,4,11,4	RE=15	REF_strand=0,,0	Strandbias_pval=1	AF=1	GT:DR:DV	1/1:0:15
27786925	Pa2br	1	5881516	END=5882214	blast, unknown, but repetitive primary sequence. The protein contains cell-wall anchor	SVTYPE=DEL	SUPTYPE=SR	SVLEN=-698	4	N	<DEL>	.	PASS	IMPRECISE	SVMETHOD=Snifflesv1.0.12	CHR2=1	STD_quant_start=121.391103	STD_quant_stop=196.455847	Kurtosis_quant_start=-1.178808	Kurtosis_quant_stop=-1.932291	STRANDS=+-	STRANDS2=7,10,7,10	RE=17	REF_strand=0,,0	Strandbias_pval=1	AF=1	GT:DR:DV	1/1:0:17
27792085	Pa4br	1	5881628	END=5882381	blast, unknown, but repetitive primary sequence. The protein contains cell-wall anchor	SVTYPE=DEL	SUPTYPE=SR	SVLEN=-753	2	N	<DEL>	.	PASS	IMPRECISE	SVMETHOD=Snifflesv1.0.12	CHR2=1	STD_quant_start=175.467661	STD_quant_stop=240.818189	Kurtosis_quant_start=-0.866474	Kurtosis_quant_stop=-1.768449	STRANDS=+-	STRANDS2=10,6,10,6	RE=16	REF_strand=0,,0	Strandbias_pval=1	AF=1	GT:DR:DV	1/1:0:16
27793272	Pa5lr	1	5881873	END=5882322	blast, unknown, but repetitive primary sequence. The protein contains cell-wall anchor	SVTYPE=DEL	SUPTYPE=AL,SR	SVLEN=-449	4	GGGCCGCAACACTCTGCCAAGGATCGACCTCGGCGCCGGCGGCGAGCTAGGTGATTCGGCCCGAATCACTTCGCCAGGTCCTGACCTCGGCGCCGGCGGCGAGCTGGGTGGTGCGGGCCGCACCACTCTGCCAGGACCAAGCCACGGCGCCGGCGGCGAGCTGGGTGGTGCGGGCCGCAACACTCTGCCAGGACCAAGCCACGGCACCGGCGGCGAGCTGGGTGGTGCG	N	.	PASS	IMPRECISE	SVMETHOD=Snifflesv1.0.12	CHR2=1	STD_quant_start=139.531717	STD_quant_stop=101.010891	Kurtosis_quant_start=-1.402942	Kurtosis_quant_stop=-1.370365	STRANDS=+-	STRANDS2=10,9,10,9	RE=19	REF_strand=0,0	Strandbias_pval=1	AF=1	GT:DR:DV	1/1:0:19
27793272	Pa5lr	1	5960262	END=5961225	Deletion into sigma-54-dependent Fis family transcriptional, located between PilS and FimU,PilU, PilW,PilK, PilY, PilY2, PilE)	SVTYPE=DEL	SUPTYPE=AL,SR	SVLEN=-963	5	CCGGACGGCAGCGGCCTCGATCTGGTCCAGTACATCCAGCAGCGCCATCCACAGACCCCGGTGGCCATGATCACCGCGTACGGCAGCCTGGACACCGCGATCCAGGCGCTCAAGGCCGGTGCCTTCGACTTCCTCACCAAACCGGTCGACCTCGGTCGCTTGCGGGAGCTGGTGGCAACCGCCCTGCGCTTGCGCAACCCGGAAGCCGAGGAAGCGCCGGTGGACAACCGCCTGCTCGGCGAGTCGCCGCCGATGCGCGCCCTGCGCAACCAGATCGGCAAGCTGGCGCGCAGCCAGGCGCCGGTCTACATCAGTGGCGAGTCCGGTAGCGGCAAGGAGCTGGTGGCGCGCCTGATCCACGAGCAGGGGCCACGTATCGAGCGGCCGTTCGTGCCGGTG…	N	.	PASS	PRECISE	SVMETHOD=Snifflesv1.0.12	CHR2=1	STD_quant_start=1.224745	STD_quant_stop=1.284523	Kurtosis_quant_start=-0.117850	Kurtosis_quant_stop=-0.239237	STRANDS=+-	STRANDS2=23,17,23,17	RE=40	REF_strand=0,0	Strandbias_pval=1	AF=1	GT:DR:DV	1/1:0:40
27786925	Pa2br	1	6591630	END=7175758	There is an insertion of a position initally present ~900bp (IS5 familly transposase) in the assembly around position 7175k into position 6591630 (PilM)	SVTYPE=DUP	SUPTYPE=SR	SVLEN=584128	5	N	<DUP>	.	PASS	PRECISE	SVMETHOD=Snifflesv1.0.12	CHR2=1	STD_quant_start=0.000000	STD_quant_stop=0.516398	Kurtosis_quant_start=3.624465	Kurtosis_quant_stop=2.022702	STRANDS=-+	STRANDS2=14,17,14,17	RE=31	REF_strand=0,,0	Strandbias_pval=1	AF=1	GT:DR:DV	1/1:0:31
27786925	Pa2br	1	6591635	END=7174850	There is an insertion of a position initally present ~900bp (IS5 familly transposase) in the assembly around position 7175k into position 6591630 (PilM)	SVTYPE=DEL	SUPTYPE=SR	SVLEN=-583215	6	N	<DEL>	.	PASS	PRECISE	SVMETHOD=Snifflesv1.0.12	CHR2=1	STD_quant_start=0.620174	STD_quant_stop=1.109400	Kurtosis_quant_start=3.849595	Kurtosis_quant_stop=-0.787223	STRANDS=+-	STRANDS2=11,15,11,15	RE=26	REF_strand=0,,0	Strandbias_pval=1	AF=1	GT:DR:DV	1/1:0:26
