# Supplementary material for: Bacteriophage-antibiotic combination therapy against extensively drug-resistant Pseudomonas aeruginosa infection to allow liver transplantation in a toddler
Source: Nat Commun. 2022 Sep 29;13:5725. doi: 10.1038/s41467-022-33294-w (PMC9523064; doi:10.1038/s41467-022-33294-w)
Supplement: Supplementary file 7 — Source Data [file 41467_2022_33294_MOESM7_ESM.xlsx]

## Sheet: OmniLog 7 isolates
Hour	Pa1BS	stdev	Pa2BR	stdev	Pa3LS	stdev	Pa4BR	stdev	Pa5LR	stdev	Pa6LR	stdev	Pa6LR	stdev
0	36.2634	3.38156	31.7322	4.55065	29.6749	3.37684	27.0251	4.09428	26.3471	4.76615	24.9844	4.04187	28.5612	3.5607
0.25	37.1161	3.2113	30.2725	4.25895	29.2639	4.39083	28.5404	5.05825	25.934	5.09467	25.5077	3.35153	28.8954	3.61478
0.5	36.9095	3.27024	32.4781	3.63125	29.617	2.63121	27.75	4.67676	26.8257	5.20092	25.5278	4.48283	28.1081	3.77497
0.75	36.9187	3.51836	31.2661	4.29898	29.7273	2.61624	27.1445	5.65571	27.1966	5.09817	25.9502	4.07745	29.263	3.89396
1	38.5098	2.52041	34.1069	4.55058	30.7469	3.8815	29.7836	4.60249	28.0043	5.05003	27.016	3.14518	29.3469	3.31
1.25	37.0249	3.41385	32.1378	3.23744	29.5806	4.49608	27.8243	4.28793	26.2825	5.15407	26.7159	4.09212	29.9345	4.48617
1.5	38.9309	2.37693	33.3092	4.39165	30.8943	3.21408	28.8538	3.68799	28.2629	4.73417	27.4815	3.57736	29.4356	2.52111
1.75	39.293	2.95081	33.629	4.20231	31.5335	3.81049	29.2062	5.00784	28.4233	6.12918	27.0852	3.90595	28.5946	4.06913
2	38.8875	3.88027	34.1662	6.58605	31.4176	3.16877	29.9159	5.79698	27.8923	6.5027	27.3127	4.60141	28.4792	2.61988
2.25	40.1699	5.42809	35.6816	5.67657	31.9919	5.25455	29.8031	5.5024	29.453	6.70524	28.4049	4.56975	28.677	4.04385
2.5	40.2993	4.3723	35.5416	4.59005	31.5368	3.61562	29.1464	5.34467	27.6677	5.22855	28.0948	4.04476	30.6088	4.75674
2.75	42.7957	5.65104	38.9115	5.38455	34.411	4.09855	32.4041	6.32432	30.0758	6.22122	30.2831	4.5961	30.3045	3.1593
3	43.2063	7.28375	38.7194	6.52981	34.3125	4.20716	32.0462	5.93431	30.778	5.84443	31.3892	5.46612	31.2645	2.79608
3.25	45.9014	9.86191	40.075	7.49276	35.415	6.7297	33.403	6.93737	32.722	7.78384	32.5903	6.45684	29.3432	5.72226
3.5	49.9004	11.1333	43.9318	8.10093	37.6352	6.25575	37.7694	7.39749	34.607	10.0951	36.2317	6.9168	34.301	3.32582
3.75	54.5363	13.7047	46.6844	10.5649	40.2794	5.84491	39.5683	9.11412	37.473	11.7614	37.0857	8.401	33.7126	2.30061
4	59.7567	18.1375	48.5323	14.1295	42.0653	9.59105	42.5119	11.5064	38.0036	13.7279	38.9606	10.5321	32.5874	5.46675
4.25	64.3032	23.4162	53.4296	15.6698	47.175	12.7118	46.541	14.9723	41.8621	15.4256	42.7262	12.5908	35.1005	5.03364
4.5	71.687	28.0823	59.0566	21.4604	51.4553	17.14	52.9443	20.0056	45.5571	19.7783	47.862	15.1068	37.4072	7.99944
4.75	78.8883	33.5393	64.3489	24.1253	56.2972	20.2332	58.8786	22.0283	49.6126	22.0792	52.6749	19.0324	40.4294	5.55816
5	85.8864	39.4067	75.3442	31.1478	59.6004	23.5398	65.8677	26.7996	53.6037	25.6995	59.3331	24.5566	41.8252	5.99904
5.25	95.5289	44.0203	92.706	40.1948	68.2239	27.2668	77.2928	31.9093	60.1254	30.3871	70.5932	30.922	48.4122	7.57095
5.5	104.001	49.1338	112.297	55.6399	80.1028	34.579	88.7224	38.1495	67.2511	36.8797	83.1324	40.4383	52.0296	8.42068
5.75	112.992	54.2408	134.445	72.5829	93.86	44.3377	102.398	47.7844	77.4072	47.047	96.663	50.8525	56.3751	9.20555
6	122.574	56.4022	154.046	87.2381	112.292	55.4358	118.561	57.5959	90.1386	57.1432	112.256	61.2641	62.2796	12.0524
6.25	132.692	57.3626	171.644	93.2008	130.572	67.1547	135.608	65.7029	102.649	67.2418	127.5	70.0452	69.0057	14.8977
6.5	144.41	60.8279	190.605	96.6011	145.742	75.9437	152.183	73.5083	117.008	78.079	141.156	75.7047	76.732	16.4837
6.75	155.836	63.7928	206.516	97.9538	160.538	81.8006	168.856	79.7787	130.377	89.8441	157.188	80.6959	88.2283	10.9534
7	168.874	67.1642	225.185	93.0388	175.396	82.0125	182.874	82.0958	141.057	96.7027	171.627	80.3537	107.924	7.45583
7.25	182.372	72.7892	241.788	85.5498	190.156	86.7244	198.177	83.831	152.131	102.977	188.7	79.3575	128.321	5.76704
7.5	194.919	74.9951	259.23	75.7904	208.282	84.1554	214.03	81.7153	161.332	105.549	207.235	73.4952	154.12	6.2604
7.75	211.89	75.9583	273.722	66.0626	227.732	79.2866	230.283	79.6528	171.202	107.926	225.943	65.9532	178.108	7.90885
8	229.631	72.021	287.688	57.3935	245.587	72.3807	245.876	74.6283	180.244	108.179	243.039	56.6522	202.176	6.17668
8.25	248.218	66.7978	299.676	49.0322	261.831	64.7631	260.112	67.536	187.537	108.771	259.086	47.2115	220.997	5.5185
8.5	265.753	59.4025	309.823	41.1764	276.949	58.3926	274.255	60.7475	196.666	106.684	273.234	38.3929	241.927	4.53665
8.75	280.847	53.4611	316.929	35.8774	289.269	52.3064	286.084	53.6293	204.776	103.978	284.209	31.2406	256.035	5.40588
9	295.529	45.2636	324.3	28.2528	300.505	44.8281	296.908	44.1527	215.941	95.4367	294.915	22.3998	271.691	4.70661
9.25	304.693	40.1853	329.553	23.3294	307.561	40.0297	304.857	36.9104	227.622	87.4936	302.769	16.3774	285.486	4.17383
9.5	312.608	35.4481	333.59	19.0524	314.056	34.6967	313.183	29.1607	241.668	77.6846	309.765	11.2605	298.233	3.9617
9.75	320.793	29.7606	337.12	15.7236	320.541	29.3213	320.323	21.2693	253.568	67.2192	314.085	10.8495	308.708	4.44709
10	324.287	26.2843	339.132	14.0256	325.325	25.0855	326.063	16.026	265.671	56.9691	317.429	11.1557	314.195	3.48289
10.25	329.281	21.1409	341.365	11.3854	330.003	19.9601	330.678	10.8852	279.076	44.8911	320.319	12.5995	319.821	1.99271
10.5	332.378	18.6478	342.346	11.2744	333.952	17.238	333.513	9.13735	288.803	36.9023	321.558	14.3696	323.089	2.73297
10.75	335.05	16.0289	342.793	10.7885	336.936	14.609	335.03	7.13037	295.763	29.8763	322.936	15.0921	325.408	2.23391
11	336.161	14.1112	342.306	10.8158	338.622	12.5532	335.92	6.81294	301.72	22.7134	323.069	16.2516	326.974	1.90358
11.25	338.525	12.503	343.223	10.8573	339.614	12.2821	336.144	5.91407	308.881	17.4643	323.067	17.4771	328.4	2.31642
11.5	339.154	11.8997	341.676	10.8722	340.668	11.8118	335.916	6.54504	312.29	13.6412	322.06	18.5196	328.574	3.3636
11.75	341.229	10.87	342.197	10.9276	340.946	11.3622	335.352	6.34001	316.862	9.47908	322.356	19.2667	330.523	2.69881
12	341.906	10.7503	342.086	11.1687	341.578	11.3031	335.307	6.06001	320.438	7.72493	323.281	19.3789	331.701	1.78831
12.25	342.258	11.3415	342.257	11.2664	340.675	12.0713	334.969	6.47962	322.655	7.72309	321.89	18.6906	330.556	2.2106
12.5	342.033	11.3861	341.395	11.5689	340.3	12.55	334.574	6.52248	324.264	8.15921	321.916	18.953	329.111	1.69674
12.75	341.708	11.3587	341.286	11.848	339.47	12.8134	333.708	6.6798	324.438	8.67663	320.445	18.871	328.556	2.73586
13	341.822	11.1091	340.951	12.169	339.626	13.2705	333.115	7.0922	326.042	9.23446	319.88	19.8025	327.382	2.27661
13.25	342.463	11.7477	341.325	12.2183	338.966	13.3635	333.069	7.14465	326.894	9.11555	320.007	19.2878	328.388	2.68249
13.5	342.214	11.6128	339.988	12.426	338.793	13.8235	332.244	7.65058	326.474	9.36072	319.749	19.5585	326.862	3.4967
13.75	341.805	11.8823	340.901	11.9589	338.346	13.6503	331.724	7.57186	326.677	10.1112	319.254	19.9378	327.066	1.98239
14	340.999	12.5087	340.462	12.158	338.372	14.2062	331.141	7.52655	326.978	9.72752	318.974	19.6961	326.385	2.63506
14.25	341.311	12.6644	341.071	12.0058	338.231	13.607	331.163	8.14705	326.841	10.6741	318.666	20.1677	326.104	2.32541
14.5	341.013	12.6815	340.447	12.351	337.917	13.9678	330.397	7.51883	326.333	10.2885	318.152	19.6866	326.181	2.17085
14.75	340.803	13.1544	340.203	12.1335	337.677	14.2675	330.104	8.37525	327.104	10.4502	318.869	20.3953	325.888	2.39157
15	340.501	13.081	340.741	11.9483	338.242	14.1353	331.368	8.81806	326.534	10.2756	317.778	20.3976	325.725	3.79366
15.25	340.388	12.572	340.666	11.7255	337.791	14.3716	330.18	8.73525	325.508	10.5676	317.205	20.4275	325.938	2.61027
15.5	340.317	12.9111	339.99	12.0835	337.35	14.4276	329.685	9.11684	325.794	10.4102	316.64	20.6	324.67	2.74217
15.75	339.682	12.3072	340.111	11.9193	336.324	14.3223	329.851	9.86924	324.869	10.1727	316.456	20.0231	324.58	1.26021
16	339.134	12.8067	339.466	12.3328	336.394	14.3627	329.142	9.38889	324.872	9.82066	316.121	20.5931	324.516	1.80683
16.25	338.589	13.0797	340.058	12.4973	336.487	14.7689	327.958	10.5154	325.151	9.79326	316.327	20.2286	325.092	1.91356
16.5	338.572	12.819	339.947	12.0753	336.671	14.4582	328.205	10.6881	324.751	10.2528	316.598	20.6985	325.837	2.19814
16.75	338.729	13.1289	339.687	11.6851	336.218	14.4468	326.854	11.6897	324.934	9.92978	316.165	20.6173	326.072	2.03273
17	338.048	13.0792	339.463	12.4774	336.417	14.7099	326.552	11.1416	324.61	9.29508	315.79	20.9141	325.238	2.70613
17.25	337.824	13.6044	339.345	12.8128	336.434	14.889	327.076	11.7822	325.106	9.15906	315.896	19.9495	325.847	2.92822
17.5	337.828	14.0871	339.71	12.6355	335.823	15.0041	326.574	12.6348	324.646	9.44355	315.004	20.3839	325.622	1.93677
17.75	337.192	13.3615	339.715	12.7042	336.079	14.6118	325.575	12.566	324.786	9.23034	315.392	21.1376	325.388	2.55735
18	336.909	13.8302	339.662	12.5386	335.074	14.6704	324.736	13.6552	324.7	9.07911	315.23	20.5811	325.338	2.13688
18.25	336.52	13.4089	340.04	12.8171	335.395	14.5227	324.544	13.8642	323.776	8.8769	314.563	22.3369	325.517	2.32105
18.5	335.845	12.9748	339.501	12.3197	335.498	14.0711	324.038	13.0592	323.809	8.95135	314.569	20.8361	326.076	2.01693
18.75	335.759	12.8092	339.387	12.2371	334.811	14.4451	323.523	13.387	324.253	8.77548	314.486	21.2958	326.535	2.47138
19	336.313	12.8578	339.838	11.5261	335.952	14.7832	323.518	13.5844	323.763	9.92443	315.249	22.3617	328.477	3.00183
19.25	336.716	12.8009	340.31	11.8057	336.109	13.7045	323.513	13.7197	324.715	8.88934	315.319	22.1728	327.403	2.7543
19.5	335.878	13.1209	339.488	11.9174	335.058	14.5394	322.906	13.9967	323.852	9.33082	314.096	22.3407	325.931	2.20234
19.75	335.455	12.9193	339.55	12.2205	335.774	14.1676	323.022	14.8219	323.641	8.69297	313.754	21.3149	325.879	1.82662
20	335.972	13.0112	339.857	12.5495	334.868	13.8349	323.249	14.6702	324.944	8.46435	314.017	21.8211	327.137	2.50003
20.25	336.055	13.1515	339.827	12.2809	335.162	14.4534	321.794	15.0665	323.808	9.22199	313.54	22.4525	326.084	2.89174
20.5	335.062	12.7456	339.683	12.2661	335.129	14.0184	321.515	15.5444	324.087	9.11357	313.088	22.6106	326.101	2.85784
20.75	335.682	13.1707	340.253	12.2852	335.588	14.342	322.483	14.2606	324.368	9.17137	313.909	22.4843	326.848	2.87484
21	336.028	12.8078	340.69	12.2294	335.656	14.1077	321.245	15.522	324.546	9.36954	313.848	21.9972	328.005	2.77287
21.25	334.994	12.398	339.721	12.1097	334.809	13.4038	320.881	14.7752	324.808	8.49129	312.684	22.7239	326.556	1.98969
21.5	334.722	12.7791	340.044	12.6862	334.897	14.5849	320.699	15.4418	324.838	8.15264	313.226	22.946	324.401	2.39966
21.75	334.951	12.4313	340.294	12.1191	334.676	14.081	320.92	15.0807	324.712	9.02249	313.159	22.7304	326.418	1.9024
22	335.589	12.7249	340.295	12.2324	335.181	13.9083	320.549	16.0925	324.676	8.79254	313.133	22.4176	325.376	2.17325
22.25	335.639	12.5452	340.83	12.1179	335.344	14.6575	320.432	16.1702	325.188	9.14365	313.679	22.2959	326.954	2.86714
22.5	336.071	12.1504	340.573	11.8588	335.165	14.4349	320.902	15.7708	325.519	8.57352	313.363	22.6035	324.992	2.58166
22.75	335.35	12.4377	340.794	12.4019	335.403	14.2928	320.301	16.4311	325.5	8.76792	314.145	22.2079	325.897	3.12504
23	335.516	12.8307	340.616	12.6095	335.527	14.2877	320.3	15.7474	325.377	9.03361	312.522	22.7342	324.459	3.59987
23.25	334.977	12.5493	340.975	12.7481	335.663	14.6695	320.458	15.8271	324.96	8.42406	312.876	23.0073	324.132	3.03252
23.5	335.531	12.8275	340.959	11.8754	335.375	14.7034	320.276	16.3678	324.938	8.51853	313.129	21.8291	325.382	2.12257
23.75	335.38	12.8899	341.511	12.5089	335.558	15.0214	320.348	16.2097	325.343	8.59562	312.294	22.9353	325.495	2.17674
24	333.987	12.0922	339.915	12.7608	334.292	14.1668	319.072	16.1161	324.732	8.61011	312.003	22.9456	323.568	2.43606
24.25	334.854	13.1148	341.108	11.4723	335.163	15.3794	318.957	17.2329	324.273	9.32067	312.504	22.2129	323.634	3.78694
24.5	335.03	14.14	341.206	13.3195	334.255	15.8775	318.526	17.6725	324.981	8.54984	311.727	22.5634	323.976	2.68054
24.75	334.281	13.727	341.117	12.8392	334.507	14.8385	318.615	17.4629	324.711	8.99348	311.642	23.0693	324.266	3.92492
25	335.009	12.7931	341.168	12.0033	335.144	15.2579	319.306	17.3685	325.432	9.20936	312.193	22.9764	323.934	1.7021
25.25	335.276	13.6247	341.043	12.6415	335.621	14.5255	319.611	17.7117	325.192	8.83036	312.056	22.3127	323.284	3.41753
25.5	336.032	12.2415	341.576	11.7283	335.493	14.8539	318.551	16.9939	325.763	8.86712	312.181	22.9486	323.747	3.52363
25.75	334.971	12.4079	340.701	12.5182	334.748	15.4428	318.673	17.6005	326.172	8.56848	312.39	23.2712	322.235	2.72294
26	335.826	12.8737	341.249	11.811	334.941	15.0461	318.491	17.6449	326.35	8.40792	312.262	22.5911	321.171	3.58763
26.25	334.79	13.2408	341.339	12.4752	335.243	15.4556	317.858	17.9594	325.898	8.94073	310.925	22.7349	319.25	4.99712
26.5	334.818	12.606	341.004	12.1675	335.042	15.12	318.728	17.1577	325.738	9.40884	310.016	22.4895	319.102	4.42023
26.75	334.36	12.2154	340.93	11.8312	334.673	14.5571	318.018	17.7051	325.979	9.50432	311.557	23.2318	318.532	6.08941
27	335.71	12.9943	341.834	12.1512	335.904	16.4117	318.088	17.6588	326.502	9.43779	310.828	22.8696	317.517	6.26117
27.25	335.242	12.7403	340.858	12.2856	335.639	15.3368	318.595	17.5803	326.042	9.25834	310.876	22.1187	315.329	6.71768
27.5	335.02	12.0396	341.552	12.4887	335.011	15.5841	318.252	18.0928	326.03	9.59568	311.318	22.642	314.63	6.15137
27.75	335.453	12.6217	341.237	12.2896	335.667	15.4511	318.13	17.2253	326.374	9.25056	310.944	22.8501	315.319	8.9886
28	335.812	12.9693	342.295	12.8431	335.741	15.6413	318.5	17.9387	327.229	9.4855	311.118	22.5981	314.47	6.40124
28.25	334.166	12.5502	341.95	11.8461	334.801	15.6955	317.777	17.3235	326.647	9.15469	310.706	22.0629	311.343	8.02685
28.5	336.293	12.8897	341.901	11.9997	335.622	15.3955	318.193	17.3475	327.413	9.65141	311.268	23.8767	313.6	7.54323
28.75	335.351	12.2509	341.68	12.4078	335.866	15.1899	318.366	17.1741	326.794	9.95716	311.201	22.5135	312.758	8.27069
29	335.476	12.4693	341.621	12.3657	336.127	16.6807	318.05	17.9785	327.202	9.78097	310.333	22.2452	312.049	7.5709
29.25	335.809	11.7105	342.002	11.7938	336.163	15.5467	318.51	17.4635	327.145	9.69685	310.729	23.2664	313.402	9.36877
29.5	335.003	12.7883	341.818	12.0401	335.612	16.6599	318.173	17.8492	327.848	9.11966	310.105	23.0417	311.532	8.3934
29.75	335.43	12.8361	341.796	11.8708	336.598	16.0876	318.431	17.5331	327.785	9.83445	309.967	22.2813	313.269	10.5513
30	335.716	13.3593	342.002	11.5194	335.447	14.6253	318.426	17.8687	327.654	10.2506	310.617	22.5735	312.583	7.87083
30.25	335.746	12.3585	342.307	11.5441	334.707	14.4583	318.004	16.9306	327.702	10.1035	310.588	22.4176	313.201	9.86018
30.5	335.431	13.303	341.98	10.9777	334.498	13.1172	317.964	17.3347	328.222	9.7369	310.351	22.0021	310.753	9.46599
30.75	335.37	12.5091	341.508	11.3504	333.997	12.2161	317.731	16.6835	327.656	9.73603	310.698	22.0365	311.114	9.88265
31	335.766	12.7607	340.969	11.7451	333.914	11.9362	317.975	17.2292	327.886	10.0512	310.964	22.3017	312.676	8.15345
31.25	336.172	12.745	341.399	10.394	333.091	10.9029	317.748	17.9522	328.004	9.71516	310.43	22.3621	313.523	9.50647
31.5	336.431	12.821	340.984	10.6114	332.765	11.0219	317.953	17.6401	328	9.93439	310.778	22.0104	311.587	9.63062
31.75	335.472	12.6094	341.433	11.2211	332.887	10.2407	318.372	17.5378	328.698	10.6822	310.988	22.3463	311.942	8.94614
32	335.391	13.0408	341.358	10.5786	332.7	9.73517	318.01	17.8317	328.379	10.3879	311.339	22.063	311.951	9.2428
32.25	335.751	12.6876	341.461	10.5881	332.961	9.80636	318.355	17.1551	328.934	10.8007	310.55	21.8831	311.346	8.822
32.5	334.953	13.4387	341.05	10.6905	332.128	10.5456	317.77	18.2344	328.168	10.3165	310.216	21.7321	310.582	9.71292
32.75	334.389	13.4797	340.392	11.3392	331.682	10.0668	317.257	17.7607	328.353	10.103	310.341	22.3303	311.709	9.34199
33	334.183	12.9185	340.27	10.4115	332.089	9.80176	318.593	17.1703	328.468	10.388	310.627	21.8712	309.631	9.0349
33.25	334.656	12.2638	341.349	10.5607	331.375	9.10108	317.726	18.0167	329.202	9.34075	310.671	23.1538	312.816	10.3577
33.5	334.662	12.3954	341.609	10.2963	332.013	9.27052	318.151	17.4102	329.545	10.1197	311.639	22.2622	312.258	8.30426
33.75	334.135	13.2844	340.627	10.5365	331.471	8.87173	318.254	17.4479	328.732	10.1912	310.476	22.0793	310.778	8.45819
34	334.028	13.025	340.965	9.51501	331.931	9.04364	317.837	16.6669	328.932	10.5509	310.823	22.0231	311.343	9.88553
34.25	334.918	12.2105	340.551	10.6603	331.318	8.82438	318.077	15.9789	328.489	10.0891	310.587	22.7489	311.708	9.79535
34.5	333.589	12.2752	341.006	10.5074	331.708	8.84487	318.186	17.0309	329.053	10.1149	310.903	22.0927	310.845	9.26193
34.75	334.824	12.3798	341.049	10.2199	331.768	9.65863	318.274	17.3103	329.976	10.5476	311.132	22.1969	311.352	9.43468
35	333.916	13.2202	341.458	9.75913	331.692	9.46932	318.414	16.7431	329.081	9.70313	311.369	21.5353	311.692	8.64602
35.25	334.998	12.7906	340.803	10.3142	331.393	9.45365	318.484	17.1585	329.141	10.188	311.499	22.1941	310.63	9.60917
35.5	333.836	12.4624	340.857	9.97635	330.646	9.08323	317.975	17.0162	329.618	10.3282	311.136	22.4295	310.263	9.10145
35.75	334.609	12.6509	341.249	9.85824	331.771	9.4105	319.029	16.7909	329.49	10.6949	311.481	22.0859	311.121	8.66898
36	334.503	13.2843	341.44	10.278	330.939	9.60146	318.754	16.9242	329.239	10.0203	311.328	22.0806	311.917	8.26214
36.25	333.503	12.8056	340.994	10.4635	330.692	9.14267	318.006	16.4547	329.41	10.7558	311.517	22.0956	310.979	6.29282
36.5	333.41	13.0446	341.185	10.1301	330.919	8.72648	319.122	16.7326	329.228	10.539	311.792	21.8095	310.372	6.47989
36.75	333.219	12.3367	340.619	9.73959	330.734	8.72466	318.46	16.7356	329.319	11.0961	311.289	22.4243	310.414	6.73155
37	332.781	13.7418	341.193	10.3192	330.649	9.71447	317.647	17.4663	329.063	10.4527	310.894	21.8695	309.022	6.13113
37.25	333.208	13.6554	340.886	10.188	330.442	9.41362	318.538	17.0301	328.768	10.2118	311.745	21.6368	310.398	5.36678
37.5	333.55	13.1567	340.595	9.86249	330.771	8.79729	317.706	17.0155	328.903	10.5666	311.158	22.241	310.222	6.50422
37.75	331.667	13.5417	340.451	9.94641	329.696	9.46643	317.841	17.4368	329.039	10.1785	310.724	22.0254	308.04	6.6001
38	331.547	13.2609	340.15	10.5956	330.044	9.86522	317.547	17.8425	328.095	10.7236	310.737	21.133	306.245	5.9798
38.25	331.413	12.2453	340.553	10.5206	329.661	9.18406	316.645	17.7459	328.48	10.5706	310.845	21.1152	306.014	4.90631
38.5	331.174	12.4615	340.064	10.0557	330.11	9.02321	317.15	17.2423	328.451	10.8229	310.744	22.0257	308.763	5.07612
38.75	330.555	12.4688	340.808	10.9564	328.804	9.66403	318.19	18.0214	328.23	10.4116	310.986	20.959	307.263	5.67048
39	329.325	10.9344	340.511	10.7465	329.794	9.28986	317.17	18.3068	328.55	10.9093	310.218	21.7779	307.487	5.06749
39.25	329.785	10.8473	340.528	10.6735	329.515	8.92262	317.293	18.1322	328.736	11.2932	310.614	21.1378	307.023	5.23288
39.5	328.737	10.8625	340.093	10.2236	329.551	9.03591	317.322	17.4761	327.891	10.7776	310.051	22.0442	306.08	5.46319
39.75	329.129	10.5723	340.371	10.5419	329.265	9.46262	317.215	17.672	328.544	10.2699	311.112	21.3896	307.211	6.84113
40	328.12	10.9596	339.797	11.0189	328.954	9.71477	316.899	17.9228	327.911	11.3788	310.722	21.2641	305.62	5.0943
40.25	328.496	10.773	340.102	10.7685	329.741	9.65253	317.043	17.0442	328.409	10.8907	310.5	21.0171	305.748	4.80388
40.5	327.705	10.385	339.828	9.95825	329.61	9.16658	317.106	17.5364	328.226	10.8889	311.271	22.1234	306.241	5.15986
40.75	327.741	10.4377	340.03	11.1765	329.127	10.2212	316.189	18.2595	327.562	11.8757	310.366	21.3476	304.984	3.65847
41	328.049	9.74415	340.294	10.137	329.801	9.1483	317.837	17.0784	327.843	10.6993	311.434	22.4721	307.137	6.36367
41.25	327.232	9.88893	340.791	9.87306	329.726	9.88979	316.904	17.3793	328.195	11.2424	311.308	22.3687	305.548	4.9571
41.5	326.938	10.3709	340.266	10.7361	330.121	9.1391	317.042	17.4007	327.781	11.6421	310.79	21.5683	305.539	4.67193
41.75	327.001	10.7243	340.729	10.7641	329.173	10.0851	317.345	17.8634	328.007	12.0322	310.608	21.5694	304.788	6.07318
42	326.575	10.1673	340.046	9.90069	328.919	9.52736	316.436	17.7507	327.16	11.359	309.562	21.9473	305.173	5.84794
42.25	326.618	9.67051	339.687	10.6855	329.78	9.8661	317.401	17.4781	327.831	10.9439	310.376	22.2087	305.955	5.4866
42.5	326.089	9.76819	339.737	10.7358	329.335	9.48743	316.804	17.2111	327.467	10.9582	310.612	21.716	305.268	4.96546
42.75	325.65	10.4868	339.431	11.1082	329.3	9.78536	316.453	17.6724	326.977	11.0376	310.185	22.0859	303.903	5.91023
43	326.131	10.3019	340.598	10.3483	329.435	9.72444	316.991	17.3126	327.843	11.4707	311.05	21.718	305.176	5.56235
43.25	326.306	10.3363	339.965	10.7543	329.667	9.88642	316.848	18.4211	327.23	11.2704	309.955	21.3827	303.523	5.60064
43.5	326.256	10.1185	339.638	10.5239	329.631	10.017	317.111	16.9714	327.766	11.9718	310.347	22.0693	303.859	4.24591
43.75	325.677	10.0748	339.907	10.7177	329.274	9.95074	316.54	17.9086	326.682	11.9007	309.675	21.4182	305.655	6.19065
44	325.84	10.5494	339.682	10.8897	328.509	10.93	316.594	18.2624	327.138	12.4362	310.093	21.0082	303.437	4.6487
44.25	326.053	10.1682	339.676	10.7321	328.206	10.0779	316.899	18.1932	326.564	12.7397	309.878	21.7375	304.162	5.72238
44.5	324.964	10.2425	339.773	10.9488	329.189	10.5059	316.528	17.9104	326.507	12.6335	310.832	22.2472	304.848	5.38854
44.75	325.203	10.1847	339.655	10.5587	328.749	9.92312	316.353	18.0778	326.741	12.5461	309.48	22.2848	303.919	4.68926
45	325.076	10.1495	339.755	11.1483	328.835	9.591	316.46	17.2205	326.776	12.2958	309.152	22.0829	303.29	5.8478
45.25	325.35	10.1111	339.579	10.9613	329.4	10.4332	316.877	18.0006	327.152	12.7287	310.051	21.8491	304.26	4.30559
45.5	325.516	10.3669	339.8	10.7568	328.907	10.8044	316.759	17.8566	327.027	12.555	310.601	21.3942	305.029	5.65734
45.75	325.894	10.9735	339.767	10.9777	328.607	10.3797	316.217	17.2003	326.71	12.1774	310.071	22.0141	303.224	5.19628
46	324.739	11.1288	338.92	10.8523	328.459	10.3869	316.027	17.7485	326.508	11.7608	309.613	21.4096	302.032	5.18273
46.25	324.759	10.9076	340.125	10.9864	329.31	10.6312	316.106	17.3111	326.126	12.6696	309.663	22.4276	303.774	4.62637
46.5	324.746	10.7723	338.507	10.8216	329.104	10.5209	315.753	17.3211	325.79	12.163	308.851	22.7183	303.438	5.03668
46.75	324.275	11.3435	339.354	10.7184	328.115	11.1065	315.467	17.7874	325.261	12.8462	309.471	21.9841	301.859	5.69154
47	324.416	10.7407	338.753	11.2916	328.258	10.6779	315.48	17.6921	325.657	13.0266	309.371	22.2106	303.798	5.48295
47.25	324.61	11.1817	339.047	10.9058	327.98	11.5275	316.069	17.6403	325.945	12.589	309.001	21.8748	303.559	6.92288
47.5	324.444	10.8464	339.195	11.2726	328.241	10.991	315.837	17.0468	325.803	12.9008	309.508	22.6693	303.638	5.79188
47.75	323.82	10.7493	338.968	10.8459	328.202	11.1352	316.614	17.8366	325.349	12.3028	308.721	21.9009	303.043	5.91128
48	323.27	10.6905	338.802	11.7421	328.459	11.0165	315.907	17.6923	325.668	13.0831	308.922	22.1504	301.229	4.4219
48.25	323.096	9.8692	339.082	11.245	328.929	11.7557	316.247	17.9026	325.005	13.0044	309.594	22.1664	302.941	5.61958
48.5	322.339	9.4138	339.038	11.6691	328.461	12.2129	315.703	18.8328	325.402	12.4939	309.43	21.8742	303.402	6.45955
48.75	322.426	9.09477	338.325	10.969	328.709	11.504	315.09	18.1379	324.87	13.0954	308.614	21.6976	301.416	5.16496
49	321.969	8.95652	338.176	11.4041	328.116	11.4828	315.858	18.1438	325.476	12.1468	308.891	22.5855	301.149	6.10773
49.25	321.877	8.59156	338.771	11.0049	328.74	11.52	316.109	17.6981	324.907	12.7134	308.817	22.3673	301.319	6.57769
49.5	320.973	8.28582	338.97	11.0121	328.312	12.2928	315.314	17.8922	325.902	12.7783	308.418	21.8854	300.359	6.27545
49.75	321.139	8.1796	338.378	11.3845	328.372	12.4603	315.716	17.8537	325.426	13.1085	308.818	22.5571	298.879	6.54676
50	320.145	7.5375	338.299	11.6837	327.877	11.6007	314.846	18.318	324.768	11.6627	308.614	21.9583	299.085	7.63159
50.25	320.226	7.70636	338.561	12.2449	329.1	11.7627	314.865	17.7532	325.202	11.9082	309.007	22.847	300.078	6.25971
50.5	319.296	7.95868	338.61	11.9012	328.237	12.635	314.948	17.8889	324.445	13.0104	307.515	22.703	298.131	7.04441
50.75	319.746	7.99411	338.495	11.8403	328.5	12.1449	315.431	17.9445	324.455	12.7722	308.646	21.689	298.777	8.00947
51	319.655	7.28174	338.015	11.3437	328.217	11.6657	315.96	16.7694	324.821	13.4063	308.2	22.3662	297.971	7.60876
51.25	319.423	7.34641	338.541	12.0187	328.702	11.6652	315.124	17.4168	325.205	12.7758	308.608	23.1792	300.078	7.17657
51.5	318.368	7.7976	338.303	11.8213	328.804	12.15	315.47	17.3595	324.61	12.9241	308.19	22.3584	299.526	6.95045
51.75	318.538	7.62099	337.775	11.6136	328.525	12.8241	314.637	17.5678	324.362	13.6337	306.668	22.7837	298.949	8.04607
52	318.425	7.48846	338.315	11.7896	329.132	11.8394	315.428	16.9781	324.637	12.8191	308.329	23.2462	299.372	6.53549
52.25	318.853	7.47717	339.024	12.588	329.62	12.6646	314.842	17.2311	324.551	13.6643	309.424	22.5245	296.955	6.14402
52.5	317.867	7.19025	337.579	11.6259	328.109	12.7593	315.131	17.3884	323.702	13.2823	307.737	21.6543	297.398	7.07511
52.75	317.937	7.6409	337.761	11.7786	328.533	12.7228	313.427	16.8861	324.115	13.2071	307.786	22.6294	297.717	7.55489
53	317.243	6.87758	337.566	13.2596	328.43	13.8366	314.708	16.9311	323.079	13.1419	307.564	22.4366	296.766	8.48237
53.25	316.766	7.14453	337.947	12.6464	328.715	12.8349	314.105	16.6606	324.264	13.5311	307.973	22.7092	296.168	6.75502
53.5	317.079	7.16023	338.526	12.4075	329.359	12.863	314.636	16.1259	324.465	13.9825	308.447	22.8604	296.988	7.46757
53.75	316.162	7.4514	337.868	11.9606	327.888	12.5896	313.243	16.3429	323.834	14.277	307.806	22.0764	296.151	7.80533
54	315.839	7.07171	337.751	12.5464	329.377	13.1709	314.1	16.8586	323.4	13.7609	307.509	22.9882	297.547	7.89595
54.25	315.469	7.78691	337.399	12.0941	328.872	12.6424	313.698	15.984	323.983	14.4993	307.663	22.737	296.062	7.43928
54.5	315.469	6.98267	336.91	11.2413	328.639	12.4278	313.567	15.6135	323.316	14.0403	307.675	22.5641	296.519	7.35338
54.75	314.474	7.33909	336.955	12.5338	327.797	13.6348	313.575	17.0498	323.268	14.0475	306.392	22.4993	295.58	8.05101
55	314.882	7.48232	336.871	12.0483	327.673	13.0335	313.064	16.5967	322.832	14.3625	306.873	22.8312	295.954	6.97893
55.25	314.892	7.53679	337.293	12.8719	327.658	14.0657	313.398	16.8802	323.275	14.0992	306.288	23.2425	294.54	7.29671
55.5	314.569	7.00376	337.175	12.6282	328.393	13.2163	313.172	15.8052	323.445	13.9374	306.973	22.7829	295.611	6.96991
55.75	314.325	7.77627	337.329	12.9771	329.256	13.537	313.598	16.5002	323.18	14.3483	307.087	23.1669	296.151	8.13419
56	314.336	7.31905	337.098	12.5351	327.934	13.9658	313.228	16.449	323.504	14.0806	306.222	21.8338	294.562	8.21651
56.25	313.579	8.17025	337.112	12.8605	327.987	14.3329	313.341	16.1325	323.079	14.4621	306.663	23.1333	294.891	6.59619
56.5	313.536	7.18158	337.374	12.9407	327.754	14.5243	312.407	16.7588	323.249	14.3412	306.638	22.8313	294.759	6.76597
56.75	313.105	8.15237	337.692	12.9161	328.923	14.1579	312.666	16.694	323.346	14.6987	306.882	23.4026	295.298	7.70245
57	312.565	7.99028	337.147	12.6957	327.676	14.2745	312.118	16.2887	322.483	14.3584	305.62	22.8086	295.045	7.13778
57.25	312.292	7.50314	337.157	12.6181	328.321	14.8334	312.227	16.0736	323.105	14.234	306.636	23.4502	294.318	7.16715
57.5	312.604	7.98992	336.419	13.675	328.795	14.8326	312.279	15.9177	322.788	14.3216	306.114	22.3612	293.793	7.21363
57.75	311.71	7.55979	336.823	12.7707	327.801	14.7384	312.336	16.1075	322.799	14.8804	305.795	22.6546	293.271	6.83772
58	311.558	8.15346	336.323	13.4562	327.885	15.1622	312.78	16.2842	322.549	15.0875	306.179	22.7312	293.718	6.3573
58.25	311.911	7.67239	336.153	13.3337	328.23	15.0337	313.163	16.0009	322.894	14.9796	306.123	23.5276	296.213	7.4942
58.5	311.796	8.37914	337.366	13.1049	328.96	15.3399	312.678	15.9749	323.345	15.4059	306.84	22.9858	296.112	6.91517
58.75	311.74	7.70342	335.544	13.4968	328.869	15.4211	311.893	16.4594	323.068	14.8638	306.092	22.5286	293.639	7.06429
59	310.549	7.72782	336.15	13.1718	327.96	15.5238	311.732	15.8166	322.053	14.5888	305.549	23.6084	294.581	7.33391
59.25	311.274	8.33993	336.446	13.5563	328.997	15.3975	312.654	15.2742	322.728	15.1236	305.963	22.9381	295.131	7.94839
59.5	310.966	8.23298	336.103	13.2846	328.701	15.7943	312.656	15.339	323.202	14.9472	305.673	23.3693	294.812	8.85668
59.75	309.444	7.84236	336.2	13.2148	327.857	15.7962	311.726	15.3534	322.63	15.2126	305.803	24.1746	293.552	8.52883
60	310.911	8.33863	336.506	13.3695	328.449	15.2985	312.944	15.4361	322.97	15.5863	306.192	22.7984	294.427	7.74477
60.25	310.316	8.4166	336.462	13.3905	328.178	16.2996	312.63	15.9329	322.611	15.1053	305.719	23.5563	294.717	7.74167
60.5	310.037	8.67991	336.285	13.3596	327.898	16.036	312.845	15.1859	322.57	15.8621	306.134	23.4257	293.187	7.79586
60.75	308.87	9.10704	335.905	13.9927	328.153	16.2409	311.793	15.7433	322.378	15.2457	305.669	23.8811	293.156	7.53442
61	308.836	8.16503	335.181	13.3011	327.195	16.4145	311.324	16.0056	322.317	15.8149	304.31	24.3274	291.763	5.90422
61.25	307.551	7.80681	335.063	13.3108	327.188	15.7596	311.5	15.6106	322.439	15.7297	304.516	23.6452	291.201	6.78429
61.5	308.968	9.09097	335.78	14.3497	328.232	16.5242	311.146	15.5023	322.131	15.4129	305.552	23.1767	291.869	7.59824
61.75	308.315	8.05751	335.904	14.3158	327.519	17.086	311.364	16.2046	321.713	16.7448	305.066	23.5027	293.193	6.63556
62	307.73	8.23824	335.733	14.6588	327.562	16.876	311.756	15.8716	322.291	15.3077	304.496	23.4914	292.475	6.43302
62.25	307.899	8.80924	335.896	14.3396	327.226	16.8116	311.554	15.979	322.08	15.7631	305.73	23.393	292.578	7.50163
62.5	307.186	8.49678	335.336	14.2907	327.558	16.6149	311.027	15.504	321.73	16.4819	305.025	23.8296	293.519	7.68197
62.75	307.439	8.84547	335.144	14.2903	327.467	18.0597	310.606	16.4804	321.977	16.2805	305.098	23.5754	291.799	6.57282
63	306.522	8.37539	334.687	13.9625	326.817	17.3389	310.782	15.3332	321.307	17.0231	304.386	23.7992	291.889	7.29333
63.25	306.747	8.89409	334.677	14.3389	326.56	17.0811	310.79	15.1484	321.598	15.7035	304.482	23.4584	291.109	6.79568
63.5	306.423	8.31314	335.336	14.4954	327.736	17.5074	311.214	15.8562	321.49	15.942	304.654	23.1557	292.114	7.58306
63.75	306.252	8.61852	334.988	13.969	327.287	17.2256	311.377	16.0863	321.278	16.6373	303.911	23.9948	292.074	8.39776
64	305.362	9.1263	335.176	14.0759	326.952	17.3896	310.097	15.9916	321.122	16.9398	303.675	24.1261	291.733	8.4055
64.25	305.278	9.48222	334.838	14.7871	327.277	17.0196	310.215	15.8426	321.306	16.4533	304.132	23.8456	291.3	8.55969
64.5	304.624	9.66214	334.86	14.7397	327.23	17.7455	310.991	15.3535	321.125	17.0213	303.849	24.0048	292.623	8.10603
64.75	305.408	8.99554	334.534	14.7624	327.209	17.855	310.848	15.4475	321.856	16.6035	304.494	24.5304	291.147	7.72998
65	304.22	8.50568	334.245	14.6925	327.135	17.3125	310.734	15.2962	320.973	16.5073	304.108	23.9061	290.082	7.33889
65.25	303.657	9.41328	334.269	15.0475	326.778	18.4259	310.172	15.8139	321.578	17.147	303.339	25.0637	290.985	8.57156
65.5	303.894	9.75642	333.277	15.7392	325.841	17.9648	310.165	15.7551	321.08	16.4002	303.65	24.472	290.826	8.66386
65.75	303.676	9.62906	334.881	15.7432	327.291	18.4347	310.721	15.9503	321.069	17.3862	303.73	24.675	290.519	7.32988
66	303.231	10.2774	333.873	14.4207	326.957	17.8133	310.284	15.7761	320.763	17.5025	303.359	25.0662	290.207	8.23866
66.25	302.883	9.81631	334.45	14.9552	326.958	18.6296	310.291	16.1037	321.106	17.1682	303.97	24.3746	290.601	8.96727
66.5	301.581	10.0674	333.674	15.2407	325.833	18.3618	310.325	15.1371	320.599	17.197	302.698	24.4199	290.671	7.9124
66.75	302.091	10.4691	334.299	15.3965	327.18	18.1278	310.322	16.1882	320.564	17.2917	303.783	24.506	290.016	7.1514
67	301.424	10.7899	334.201	15.1302	326.485	18.7531	310.512	15.3027	320.526	17.3625	303.509	24.0583	290.722	8.88676
67.25	301.295	10.9744	333.526	15.6587	325.368	18.6714	310.429	15.3469	320.072	17.8948	302.907	24.5528	290.062	8.26737
67.5	300.252	10.7639	333.778	15.4512	325.604	19.1202	309.492	15.5094	320.694	17.9786	302.815	25.5414	291.138	8.10933
67.75	300.083	10.5517	333.316	15.4506	325.679	19.3594	310.437	15.3186	320.234	18.4106	302.587	24.92	290.841	8.75874
68	300.542	10.976	333.977	16.3727	326.093	19.8534	309.715	15.7622	320.991	17.405	303.113	24.1197	289.865	8.14429
68.25	300.262	12.211	333.977	15.9293	326.423	20.0419	310.078	16.0691	320.695	17.9404	303.677	24.2968	290.143	8.0839
68.5	298.347	12.0404	333.166	15.8301	325.336	19.4299	310.224	16.0135	320.117	17.6752	302.601	25.2664	289.781	7.95681
68.75	299.026	11.2018	332.772	15.6265	326.045	19.8428	310.013	15.0857	321.214	18.2486	302.919	25.1727	289.695	8.44972
69	299.374	11.6534	333.212	16.6598	326.148	20.0673	309.961	16.2307	320.183	17.9387	303.011	24.6277	289.543	6.52701
69.25	299.042	12.1124	333.662	16.0242	326.574	20.4945	310.806	15.6149	320.67	17.8679	303.629	24.7805	289.343	8.12618
69.5	298.732	12.3422	333.329	16.4476	326.025	19.6202	310.224	15.8584	320.023	18.9988	302.557	24.2779	290.094	8.35309
69.75	297.414	12.4132	333.117	16.4928	325.539	20.6844	310.387	15.3315	320.284	17.9791	302.22	25.1334	290.087	8.25065
70	296.964	12.7076	333.42	16.5358	326.217	20.7898	309.879	15.9141	320.667	18.1324	302.687	25.2583	289.879	8.48874
70.25	296.864	12.427	333.124	16.4981	325.667	19.3399	309.204	15.3168	320.047	18.938	302.5	24.9884	289.084	7.2645
70.5	297.386	13.6239	333.685	16.2699	326.103	20.2031	310.852	16.004	320.163	18.2958	303.119	26.1831	289.756	8.82899
70.75	296.127	13.8496	332.962	16.541	325.658	20.1109	309.459	15.4177	319.953	18.8573	302.376	26.6952	288.93	8.25317
71	295.807	13.6424	332.583	16.5664	325.494	19.6768	310.078	16.1914	320.325	18.13	302.301	25.0506	288.742	6.40746
71.25	295.404	14.1707	332.581	16.7846	325.275	20.8688	309.488	15.5965	319.303	19.117	301.287	26.0484	288.376	7.69411
71.5	294.775	14.2941	332.932	17.8156	325.525	20.8934	309.799	16.1224	319.761	18.6552	302.082	25.9184	287.923	8.55656
71.75	294.301	14.3745	332.68	16.3814	326.312	20.5502	309.869	14.7369	319.996	18.7355	301.397	25.4649	289.761	8.66661
72	293.706	14.5672	332.035	17.1905	325.632	20.6904	309.413	15.3662	318.94	19.5974	301.719	25.7536	287.605	9.02767

## Sheet: Pa1BS synergy
Hour	Pa1BS	Stdev	PNM (MOI 1.0)	Stdev	Gent (2 mg/L)	Stdev	Gent (2 mg/L) +PNM (MOI 1.0)	Stdev	Aztreonam (8 mg/L)	stdev	Aztreonam (8 mg/L) +PNM (MOI 1.0)	stdev	Colistin (0.5 mg/L)	Stdev	Colistin( 0.5 mg/L)+ PNM (MOI 1.0)	Stdev
0	23.6954	3.87671	20.462	2.23481	26.4378	2.63883	22.0766	2.30547	15.171	2.46151	15.7615	0.280509	25.4376	5.03334	15.0079	3.11859
0.25	23.3969	4.56249	22.213	0.380848	27.4709	3.33203	19.7512	4.35839	14.508	2.98363	15.897	0.537118	28.6601	2.38418	13.6964	2.5414
0.5	22.0763	3.86859	20.1321	1.39894	27.2721	2.49247	20.9807	3.1438	13.9208	3.00859	14.8089	4.32191	29.5944	3.53578	13.0895	2.28121
0.75	21.5732	4.07529	21.7279	2.0738	25.3383	3.65289	21.2451	5.99718	13.7239	1.19414	14.0469	1.48118	27.4759	2.8448	11.4158	0.5146
1	21.7669	4.65198	16.9328	0.84174	25.8641	1.68842	21.4065	3.53249	18.1142	2.02955	19.1292	2.9982	27.4288	2.78583	14.4822	3.43877
1.25	22.159	5.22233	19.8295	0.237376	25.0284	4.30167	23.4791	4.96621	16.0882	1.70411	12.9474	0.0580535	26.7965	0.732733	16.2675	0.378422
1.5	22.8705	4.59188	20.4515	1.44837	26.0642	2.58488	20.505	3.09903	13.6488	1.95197	13.6174	1.31798	30.0631	3.49981	12.3639	2.36234
1.75	22.4616	4.91296	21.7641	2.20462	25.4117	3.6055	21.18	3.65336	12.7363	0.984443	13.1829	2.1863	28.7037	4.5592	14.3461	2.04946
2	22.1871	4.85191	19.9099	0.842164	25.3298	3.98325	21.9181	4.85501	14.5819	1.29201	14.3685	0.617799	28.1921	5.07435	14.3721	2.89668
2.25	22.3916	4.833	21.3081	1.17429	25.1025	4.11721	22.362	4.95385	17.3435	3.67409	19.0708	1.58583	28.1961	4.34339	15.0015	1.62646
2.5	22.6681	4.39532	21.2799	0.748048	22.5743	3.56768	22.7199	5.9688	13.0488	1.83165	11.7628	1.07876	26.0567	2.71471	15.2475	1.83237
2.75	24.6716	5.37209	20.4142	1.68482	24.8707	3.58084	21.6931	4.89331	17.5913	1.74852	13.4462	0.44972	26.574	1.28031	14.1361	2.17308
3	24.9904	5.8523	23.0318	0.41189	26.0628	1.6162	24.6862	5.19894	15.6154	1.61278	17.849	1.6704	27.5541	2.24644	17.2561	1.09152
3.25	25.1805	5.43728	23.4846	0.421577	26.0642	0.21181	24.5726	2.64747	15.8536	5.03545	13.7736	3.92253	29.1053	2.31974	19.7321	2.32939
3.5	27.3434	4.34808	25.3334	0.347472	23.4455	3.32246	23.7743	4.94535	17.6327	2.78718	15.6272	2.66509	25.2351	1.22073	18.669	3.45589
3.75	28.1391	5.37023	23.5675	2.01483	25.282	2.67575	22.7315	3.66958	18.7754	0.19486	15.8557	1.03252	28.9939	1.92928	16.2985	2.81118
4	28.0798	5.40578	23.1734	1.27498	29.2058	1.82421	25.752	3.76394	18.5258	2.25373	16.4337	0.00806102	30.1102	3.29624	16.035	1.89371
4.25	30.2342	5.1788	21.3412	0.915208	28.2825	1.07584	21.8263	0.929011	16.7338	2.57123	15.1575	1.22626	29.5301	2.04835	16.6972	0.968315
4.5	31.6663	5.62524	21.5063	3.82693	27.8261	0.576913	24.7135	4.3035	15.193	1.45982	14.9267	2.94001	30.2329	2.51642	17.168	3.73371
4.75	33.2229	5.5772	22.7175	2.46851	28.8254	4.07703	24.0687	1.69912	18.1071	1.88075	16.3668	1.94624	28.7123	3.09619	17.6653	2.92419
5	35.8712	6.74316	25.3472	0.229527	26.683	1.89348	23.1915	3.19833	18.4199	3.07502	17.5095	0.304763	30.7377	1.65917	17.2727	2.11338
5.25	38.5746	6.56745	23.4387	1.29761	28.7397	2.23523	22.817	4.36303	20.4179	3.64403	14.3507	4.73861	29.3121	2.78334	17.7132	2.80529
5.5	42.8181	7.35934	23.8816	2.88295	28.3211	2.59191	23.0436	6.24513	19.0305	1.72141	12.7695	0.93133	26.8624	3.97646	17.1996	0.779784
5.75	46.59	7.18184	24.8978	0.102884	24.2285	3.4064	22.0781	4.4528	20.3613	1.59777	16.0681	1.06964	28.117	3.15557	13.8445	3.51125
6	50.0827	7.53203	26.3614	1.58258	25.9748	2.19064	24.8633	3.44912	19.5408	2.32769	14.7363	1.63384	31.5408	3.87742	17.7414	1.56158
6.25	54.8494	7.77913	24.8812	4.01722	30.6725	0.968161	21.921	5.73665	21.7813	3.85713	17.3315	0.876388	28.408	3.74926	16.8495	2.84837
6.5	58.2701	8.51899	22.9544	1.84824	28.1157	1.57162	23.1174	1.58294	24.2396	1.70518	18.0011	1.12677	31.8599	3.49143	16.0025	4.40506
6.75	63.2239	9.47066	20.1896	3.0559	32.7565	1.85524	23.3433	3.39632	19.6684	3.01844	15.0764	0.204637	32.8885	1.52985	19.4411	1.09719
7	65.8106	10.3959	23.3751	0.43777	29.4768	3.57818	23.5481	4.06397	21.2971	1.67141	14.2708	3.30283	30.9481	2.67319	17.3225	0.391112
7.25	72.1453	11.1016	23.0613	3.08772	30.9391	1.15055	23.5165	5.57657	22.9465	2.09395	13.0272	0.52538	30.7935	4.00139	17.3411	3.61215
7.5	80.9361	13.7627	27.4032	1.85135	30.1937	1.75621	25.3119	6.02912	21.8084	2.60872	13.5428	1.56165	32.6562	3.477	18.894	2.82567
7.75	92.9386	16.8844	22.8704	1.24783	30.4119	0.948546	23.4936	4.09887	22.8987	1.57709	14.3635	4.75664	32.8121	4.12492	19.4816	3.33565
8	109.922	19.7509	26.0586	1.35673	30.8232	4.76825	24.2217	4.67518	25.6327	0.671912	16.6286	0.304834	33.6598	2.98242	19.9503	0.322363
8.25	129.775	22.8493	23.9783	0.840114	32.5335	1.8305	26.362	4.33442	27.7336	2.12455	16.5593	1.24338	32.8312	5.41725	22.3826	1.53618
8.5	146.814	22.9993	27.0381	0.240558	33.5201	3.56886	25.6799	3.65293	26.5631	2.30105	14.5488	0.833537	32.8628	1.78005	18.7772	4.09488
8.75	165.995	24.1673	29.173	1.50932	34.6251	2.06811	24.2358	6.15171	30.2274	0.697404	17.709	1.21297	32.8815	3.85117	20.3986	1.39995
9	183.505	22.9904	28.4185	3.8608	33.6116	2.6325	26.2468	3.34291	30.3888	2.17975	17.1368	3.39567	35.006	1.44106	22.0038	2.59186
9.25	199.016	22.9429	21.6667	0.404394	36.156	3.10003	25.6258	4.50763	30.3985	1.44919	17.8316	0.518946	35.0175	4.37389	18.6428	2.3702
9.5	213.147	20.222	30.148	1.64473	38.3819	3.77715	25.4885	2.92198	28.4736	2.49452	16.3666	3.50605	35.6473	2.38472	20.607	0.40246
9.75	225.89	19.8339	28.7969	2.90303	37.1952	4.64435	25.2405	3.60764	28.7852	1.45964	18.5755	0.963857	33.8588	2.15577	20.8555	1.57571
10	237.409	18.8908	27.1486	1.24811	41.4423	4.52951	27.2593	4.784	31.136	1.93589	17.3857	2.96235	37.1587	4.99127	23.932	1.94439
10.25	248.736	17.4435	25.5316	2.67972	37.2346	1.89704	27.4755	3.30371	35.0244	2.61598	16.2984	0.308581	38.2736	2.08216	22.4005	3.05984
10.5	258.962	16.2601	33.994	0.683207	38.5351	3.46235	27.5266	1.18866	32.8568	0.429325	15.2438	0.684621	35.7987	1.91325	21.659	1.51666
10.75	268.716	15.5125	30.949	1.83763	40.9475	4.62673	27.7308	3.2656	32.6152	0.294161	17.7442	0.930058	38.4184	4.47677	21.9398	2.84076
11	276.656	14.7363	26.7502	4.86984	39.7487	3.84723	23.979	4.60183	33.8351	1.67338	18.1608	0.829507	37.9391	1.73707	21.0812	2.97762
11.25	282.567	14.5634	29.2516	1.1627	41.9628	2.80477	26.1072	2.62022	36.1207	0.747677	18.0464	0.746563	35.4382	1.06665	22.9526	3.50992
11.5	288.252	14.1728	28.8772	1.93125	42.2524	3.64421	26.8143	4.29993	36.2743	3.13237	16.2536	3.63792	36.9863	2.60511	24.3693	1.30094
11.75	293.29	14.4227	31.5442	3.80459	44.4088	3.32539	27.7893	2.95743	35.6081	2.82104	15.8558	0.209233	39.042	0.0855514	24.861	1.06442
12	296.562	13.4965	30.0566	0.10345	42.1931	3.39852	26.608	4.36247	37.0793	1.12273	15.865	0.632931	38.3807	0.313252	23.4395	0.976411
12.25	300.658	13.215	32.1339	1.48224	45.9021	5.06106	28.8789	4.584	35.2857	2.15618	15.5831	2.02544	41.1578	1.88059	26.6542	2.07195
12.5	303.587	12.0008	30.9264	1.82108	48.4019	6.29351	28.1052	4.21957	37.9806	1.34179	18.8651	2.15215	38.0198	1.4236	25.6121	1.58768
12.75	305.462	12.1807	32.5846	0.426951	47.8345	3.45687	26.3801	2.38524	37.9686	0.766076	21.8802	1.23213	40.3474	0.962116	25.3125	0.4725
13	306.924	12.9125	31.2402	0.999849	46.4977	4.87038	27.9422	4.3981	40.1321	1.02517	19.5774	1.30002	38.1453	2.29111	25.762	1.31901
13.25	308.439	13.0589	33.0998	1.63886	45.9227	4.58203	27.3668	3.10217	40.1884	0.961029	17.2266	0.4686	36.4461	2.28737	22.1097	2.81023
13.5	308.852	12.8218	31.5459	0.0861256	48.9994	5.00889	24.4312	3.07589	40.7762	0.73465	20.4053	0.936634	36.9888	4.06663	20.8421	0.958329
13.75	309.46	13.5721	28.438	0.26071	45.7101	5.27512	27.3579	5.67793	40.971	1.42181	18.1281	1.51137	40.6489	0.891531	26.8536	1.06386
14	310.715	12.8184	29.5359	5.06854	49.3012	4.60943	26.1163	4.00679	37.5685	1.09684	18.4671	1.20951	38.7789	3.25151	23.0004	0.675181
14.25	310.462	14.1811	29.5954	0.340613	48.5822	7.38203	26.4898	4.12106	42.3781	2.24266	18.9984	1.19353	37.9124	3.54144	24.0995	1.27063
14.5	310.76	14.1199	32.3196	0.668711	49.1873	3.61214	27.7598	3.08797	39.2134	1.82048	16.5038	1.92849	36.7529	1.90865	24.6084	3.25869
14.75	310.574	14.5117	31.1401	0.420799	52.0888	4.38082	26.6101	4.15869	43.8165	1.02322	19.3224	1.04616	36.9985	3.17181	24.1841	1.10911
15	311.022	14.1215	33.1299	4.71046	53.9659	7.91864	24.9864	4.38036	41.4847	2.31819	14.9964	0.956928	42.8002	1.00775	21.5846	2.16496
15.25	311.721	15.1335	31.6964	2.67308	58.4873	7.2943	28.5672	5.41544	44.7293	0.619262	18.2861	1.90799	41.284	1.66215	25.1451	1.41598
15.5	310.566	15.1309	30.7803	1.49574	53.3179	7.3135	29.0265	5.45376	45.5884	1.17898	17.2122	3.88492	40.3268	0.333278	27.7831	0.910333
15.75	311.114	14.1809	32.0269	1.4181	54.5621	9.84504	26.03	4.73092	46.8711	3.31851	16.7066	2.45352	41.2157	1.67031	25.6603	2.09276
16	310.521	14.4176	33.3961	1.22025	54.6743	9.35193	25.9928	2.60753	47.0888	2.46945	16.9868	1.69013	40.2276	2.46734	22.8933	3.17452
16.25	310.648	15.19	31.095	0.794222	57.5712	10.7068	27.512	4.50888	44.674	1.57464	16.1426	1.96385	40.8618	0.334961	24.6704	2.33645
16.5	309.953	14.289	32.1633	0.19997	57.4727	9.40828	26.8908	5.5549	47.6628	3.39387	16.2673	1.02318	38.8485	3.14088	25.1051	1.33818
16.75	309.849	14.5924	33.7493	0.879429	57.4806	9.92606	28.8607	3.43814	47.4059	1.70427	16.5113	0.25965	41.6283	2.80553	26.6492	2.04345
17	309.337	14.7457	31.354	2.78727	56.8308	13.6347	27.6841	4.68047	46.8973	1.7784	18.1917	0.395131	39.4153	4.07648	23.6152	2.55603
17.25	309.415	14.7984	35.0416	0.611223	54.3718	10.9361	27.7439	3.9142	46.6159	3.20039	16.7797	3.84525	38.9254	3.37767	25.9754	2.59995
17.5	308.819	15.0036	33.1128	1.73948	58.0774	9.30223	25.4843	3.27471	47.6322	0.355153	20.3442	0.149624	41.3668	0.952654	27.9668	2.13445
17.75	308.092	15.4065	31.0683	0.281146	57.0103	10.3741	28.4143	4.19563	46.8263	1.38019	14.2239	0.044972	40.825	4.19157	26.4364	2.76779
18	308.133	15.0816	33.9751	0.0420729	55.9379	8.16268	26.8331	2.36066	49.8291	3.14334	20.7951	4.01227	41.2198	1.21104	23.5875	3.02326
18.25	307.358	15.4801	29.9079	0.889611	57.094	10.2376	24.7566	5.33312	51.3353	2.72137	20.4702	0.641134	43.7438	2.1494	21.6803	4.05136
18.5	307.296	15.2743	33.8901	0.730653	59.0287	11.4447	25.4243	2.04846	51.9675	1.41457	19.5119	0.516966	41.1216	4.35254	21.0744	2.881
18.75	306.515	16.2766	30.8399	1.44745	60.2696	10.9501	26.6061	3.98544	51.5543	2.9364	19.1313	5.55623	42.3172	0.707017	24.1576	1.53811
19	306.832	16.5328	32.2818	0.745998	59.1197	9.05129	28.1853	1.77262	51.5366	1.44488	17.3772	1.54086	42.1871	1.34349	25.0838	1.38582
19.25	307.17	15.976	32.3097	2.32355	60.2051	9.89303	27.1183	1.88224	52.0094	0.537454	18.5257	4.58771	43.9563	4.00939	27.653	3.80654
19.5	306.63	16.6026	33.6835	2.44546	59.3814	9.78166	28.4703	2.62672	51.57	2.44238	17.9157	0.301227	47.9599	4.78048	26.1826	1.63819
19.75	306.291	16.6405	34.0319	0.581525	61.1713	10.2356	26.1573	7.82696	54.3926	2.78686	17.2691	0.697419	48.4402	4.96751	26.4204	3.45627
20	306.31	16.7378	35.7497	3.12796	60.3531	10.0302	27.87	2.8096	55.7552	3.09838	17.5612	1.57275	51.5046	4.22431	26.8881	3.14076
20.25	306.129	16.3566	34.7855	3.3217	60.819	8.15533	29.6013	3.77224	56.0449	1.89826	18.2229	0.880914	55.105	12.3995	29.1378	0.650225
20.5	306.626	16.6106	35.0266	1.68412	63.7333	12.9829	28.5449	4.03958	58.3665	0.698827	17.3505	0.33128	60.927	17.9768	26.2139	2.76932
20.75	305.06	16.5686	35.9394	2.8693	61.2372	9.44264	26.8486	6.0167	59.1608	0.51508	16.1615	0.156836	64.7202	18.774	23.6994	0.735087
21	306.047	17.3763	34.5362	2.5977	59.0725	13.9162	30.0128	6.25725	59.7195	1.00636	19.1104	2.75581	69.1935	24.3557	27.7605	2.08044
21.25	305.807	17.9336	34.358	2.27314	59.5199	11.3683	29.3612	4.73468	57.915	1.03097	18.4868	1.28913	79.3601	29.0263	28.6293	0.743628
21.5	305.808	17.2537	41.0387	1.50197	63.176	9.98748	29.3437	6.08281	61.4595	2.61748	18.8938	3.26719	85.8927	36.2742	28.5547	3.58057
21.75	305.375	16.7807	37.3043	1.77477	60.9641	10.1617	27.2111	3.31259	62.7106	2.50877	20.8425	3.08603	95.6943	43.8036	25.8071	2.07522
22	305.324	16.8724	35.2401	1.82299	66.5416	8.41896	30.2058	2.60584	60.743	3.56993	18.5367	1.06971	100.938	47.7403	27.2542	1.57661
22.25	304.9	17.3962	36.3691	1.69331	63.6685	11.9407	28.5876	4.26297	62.0922	1.0952	18.1452	1.93578	110.749	54.4701	26.9163	2.79745
22.5	304.684	17.1591	34.426	2.46639	62.7398	11.4336	27.6879	3.78351	61.2641	1.78216	15.7207	3.92678	115.803	61.5412	27.1658	2.10711
22.75	305.343	16.7178	32.2689	0.840679	63.3217	5.54464	27.4971	3.96673	62.6415	0.953294	20.0571	0.808859	123.368	65.6781	24.4313	0.922898
23	305.379	16.9268	36.0593	0.576504	64.5569	10.8348	30.909	2.63355	62.4465	3.03412	15.8572	1.29613	132.5	70.9481	24.677	2.84725
23.25	304.759	17.0327	34.0847	0.0376888	65.0794	8.74163	29.2491	2.03142	64.2341	2.58414	19.6497	0.351503	142.264	73.7996	27.1939	3.90449
23.5	304.739	15.649	35.102	0.383323	62.1655	10.1402	25.4424	5.08039	67.6498	3.17008	19.1707	1.23312	150.318	77.1693	25.1985	2.56602
23.75	305.268	16.6013	34.9587	1.64091	65.2737	10.5513	28.4143	2.72302	68.8463	4.78211	22.2037	1.68327	158.143	85.2347	27.6605	4.47521
24	304.331	17.1588	35.8286	2.69231	65.0093	7.94601	29.2048	2.56803	68.141	5.04635	19.2793	3.28041	170.778	86.7939	25.0689	3.35046
24.25	305.185	16.0464	35.3426	0.90644	62.8354	11.1237	27.8201	3.72288	69.9681	6.64317	18.3105	0.317491	182	89.0498	26.1475	1.42138
24.5	304.337	16.3462	34.339	0.0199404	63.1998	10.4834	28.9009	3.02383	70.3156	4.86635	17.9376	0.455094	193.441	93.6836	26.1918	2.49357
24.75	305.089	15.7854	36.2019	5.46855	64.3261	6.77839	28.1766	3.8102	72.3378	6.17899	17.7993	0.341815	206.109	94.1955	26.7155	1.86081
25	304.608	16.0562	34.1513	4.3702	65.0489	7.98871	27.895	5.62922	73.0403	8.59699	20.6521	4.1049	214.759	99.4977	26.4292	0.691995
25.25	304.202	15.6566	34.1159	1.76275	63.9169	10.6391	26.6694	2.76314	76.354	10.1131	19.6341	0.613839	222.573	95.5423	24.9341	1.94976
25.5	304.41	16.2082	34.0765	5.18543	63.9418	7.50928	26.0743	2.40997	79.2263	13.2534	19.078	0.965766	229.872	96.0957	24.7467	3.21992
25.75	304.748	15.61	35.1484	3.85607	66.2631	9.63467	28.3108	4.3242	79.851	14.0928	17.5544	0.392303	235.861	92.7345	24.3095	1.38537
26	304.395	15.9786	38.0632	2.00118	64.8339	11.8465	25.8891	3.63375	79.6102	15.2412	17.4264	2.62655	240.289	89.9366	24.2276	3.69572
26.25	305.28	16.2574	35.8547	0.0429921	63.4392	7.47962	29.131	3.82922	86.4258	15.1733	17.8323	2.4427	245.547	81.3874	24.6611	2.70135
26.5	304.626	16.9035	37.5658	1.6296	65.7085	10.4753	26.9057	2.50391	87.3568	18.378	18.1594	0.335239	249.103	74.9424	25.7977	0.600246
26.75	304.346	16.0387	38.2617	7.59899	61.9562	9.46935	27.8772	3.49278	90.1732	19.0946	19.8449	2.5453	254.074	64.4863	25.2881	3.13978
27	304.671	15.8074	37.5571	6.86042	65.3105	8.63744	28.2663	2.52107	93.9727	20.4635	18.5315	1.1605	258.229	57.1786	24.8207	1.5561
27.25	304.672	16.6709	36.835	1.72746	64.0968	10.0989	27.5704	3.49236	94.2178	21.2467	20.4289	1.84675	265.364	45.6467	24.4854	4.18687
27.5	304.913	16.3083	36.5148	3.65489	65.9618	9.47483	27.793	6.24718	97.1219	21.6947	20.3362	2.09212	271.755	37.2555	26.7767	1.51773
27.75	304.924	16.7684	36.5506	3.13262	63.5393	7.59674	28.4691	5.20279	97.6931	26.7814	19.9259	1.62125	276.898	25.8262	27.4054	0.665717
28	304.565	16.5483	37.8041	5.99789	65.0499	10.1009	26.3981	5.94356	101.345	27.4746	20.2516	0.186393	282.766	17.7052	24.9735	3.26244
28.25	305.066	15.8989	41.1663	6.13104	65.9137	8.59979	28.3885	4.9203	105.264	30.818	23.602	2.92509	287.906	8.25575	22.675	1.61398
28.5	304.184	16.9204	42.909	11.5642	65.3067	8.58163	28.4383	7.41304	106.43	34.8165	18.7602	0.902763	290.034	6.16725	24.7617	2.01283
28.75	304.937	17.1419	42.3406	12.886	66.1558	7.51433	28.857	3.7257	112.546	38.8157	19.9607	4.6155	293.305	3.98763	24.5921	1.53516
29	304.644	16.7155	45.5566	12.2188	65.1738	8.81265	25.4308	3.04993	116.708	40.1383	19.7894	1.15223	294.871	8.57707	24.6389	2.99031
29.25	305.65	16.9603	46.8686	17.756	65.2348	6.93534	29.4772	1.35316	118.157	42.7135	19.9414	0.484297	294.104	13.1002	25.2681	2.20473
29.5	304.718	16.9285	47.1497	15.7867	65.5854	6.6215	26.6646	2.63523	122.173	45.4885	20.1538	5.29616	294.423	12.1363	26.4242	2.11658
29.75	305.428	17.2256	50.8912	18.4471	62.7984	6.7197	27.8749	3.83764	124.716	44.6646	20.1281	2.00649	297.105	15.7107	26.1447	0.682203
30	305.477	17.2388	52.8585	19.7428	63.3802	7.1296	28.6127	5.15836	129.974	51.4569	21.0177	1.33424	294.777	13.3418	24.5708	3.34423
30.25	305.373	17.0999	50.901	19.7241	63.4136	7.26582	28.7166	3.3725	133.812	51.7688	20.8184	0.0393858	297.553	17.6286	25.8816	0.399377
30.5	305.638	17.6187	50.8313	20.9719	64.6753	4.57678	27.0784	4.02576	136.035	54.7776	17.1122	0.520077	296.944	17.4408	24.4341	2.32883
30.75	305.759	17.4419	58.4365	19.732	66.6383	5.82242	27.4375	3.52423	142.114	55.9142	17.8796	3.60052	295.507	18.5438	23.5229	3.08565
31	305.507	17.7759	61.2236	25.6908	62.9427	3.41441	26.6513	4.2745	143.408	58.6888	19.5801	1.78127	295.591	17.2632	22.8658	1.57359
31.25	305.186	17.8465	62.3928	25.5283	65.0651	4.06365	28.0614	4.63425	148.05	57.8668	18.9264	2.86675	296.501	15.896	25.3647	2.13154
31.5	305.815	17.5327	63.2298	25.8425	68.3703	2.3586	27.0307	3.52521	151.268	57.9438	19.3074	0.103803	297.506	13.4168	23.6109	1.79747
31.75	305.382	17.6898	66.5391	27.7546	68.7048	3.05631	26.1618	4.2933	155.25	58.122	17.0995	1.16517	295.827	15.2418	23.4205	0.807282
32	305.652	18.5479	65.2249	23.687	67.6692	2.96753	31.3605	4.46971	159.922	59.7864	20.2215	0.274428	295.602	11.6247	25.2973	1.93693
32.25	305.402	18.2945	66.0763	18.5394	70.5683	2.3738	29.6576	1.97212	165.424	55.7847	21.2993	1.93372	294.557	15.0232	25.8454	2.43109
32.5	305.228	17.5417	73.0222	17.9884	69.299	2.73689	30.264	4.3	168.887	60.3435	19.4023	0.394283	295.22	13.1997	23.7241	1.14422
32.75	305.687	18.1806	76.3574	23.6574	70.1077	4.73806	30.0025	4.81609	174.226	58.4416	22.3135	3.96362	296.194	12.796	26.6473	2.3713
33	305.251	18.2919	74.0482	21.2353	69.0129	3.94636	28.8965	3.60845	178.399	61.2573	19.5327	0.46959	294.049	12.2763	27.0432	2.51576
33.25	304.553	18.5116	80.7229	24.8761	73.0242	3.06299	30.6346	4.13817	181.758	61.2334	19.844	2.512	295.53	12.8823	26.0846	1.78158
33.5	303.82	18.6888	79.0419	18.2079	73.1105	6.67466	29.4071	3.03911	184.332	57.0973	20.4802	2.1583	294.422	10.3603	27.2813	3.26827
33.75	303.601	19.0812	81.4163	20.1324	72.7728	5.85946	29.1345	2.36543	188.986	58.0011	20.5844	1.53874	292.279	9.96537	27.5667	1.58051
34	303.375	19.5764	80.5941	17.5677	73.4815	9.25751	28.545	3.62691	190.592	60.3095	21.4197	0.134209	293.726	10.8298	27.3395	2.19195
34.25	303.055	19.3542	84.0723	20.8298	74.7736	9.30618	28.2419	4.45139	192.754	59.1152	18.7076	0.488399	294.548	11.2849	26.2604	1.82478
34.5	302.609	19.2092	87.9745	15.5008	76.3806	11.6059	29.6742	4.29525	197.062	59.1914	19.4751	1.90813	294.086	8.10317	27.0909	1.54317
34.75	302.947	19.4874	91.6138	19.2945	77.8545	13.3525	28.0167	4.58125	198.053	61.1455	18.7664	2.07783	297.025	7.78513	26.6907	3.43641
35	301.893	19.189	91.5919	17.0145	77.8242	11.6415	27.9794	2.10942	202.875	59.8489	21.0661	0.298328	294.097	7.48539	26.3086	0.529298
35.25	301.083	19.1941	94.9263	12.7672	79.2317	13.0972	28.3784	1.96528	205.848	58.6638	18.8058	0.883106	295.385	9.25221	28.8699	1.88693
35.5	300.699	19.0051	100.409	12.9399	81.6934	12.6268	28.9648	5.68373	207.998	60.2759	21.4402	2.03286	294.189	9.6741	26.7821	1.66013
35.75	300.716	19.3094	101.78	11.2614	85.5271	14.2523	26.1453	6.27668	210.366	59.2314	20.5431	0.328663	295.576	6.64525	24.3545	3.82357
36	300.569	19.131	101.85	14.0042	83.2202	13.9609	28.2165	5.23618	213.053	58.5038	19.976	1.68907	294.391	5.69968	24.2279	3.63613
36.25	300.397	19.1733	104.391	12.3638	88.8679	13.8246	27.1542	4.48538	214.562	58.1644	22.3487	0.995889	296.129	7.23774	24.4796	0.721159
36.5	300.618	19.1526	109.796	11.7008	91.6827	17.1128	28.6606	3.69298	214.805	56.1882	19.836	2.53123	294.613	5.40407	26.3998	0.869562
36.75	300.767	19.02	110.967	9.09346	95.6725	18.6959	27.5323	0.34488	217.661	59.3249	21.9408	1.07629	295.614	2.77573	26.7488	1.20779
37	301.215	18.9713	112.717	10.3305	92.2867	19.2547	29.866	4.33925	222.016	55.0089	21.9575	0.710006	295.463	2.23513	24.8223	2.89846
37.25	301.094	19.3807	114.356	10.4397	96.4087	17.061	30.3458	4.69648	219.099	54.356	21.4395	0.825689	294.898	0.643605	28.7738	1.45041
37.5	300.336	19.1372	120.217	11.4843	95.0878	20.2501	27.2949	3.32626	223.127	53.9029	20.6363	0.80794	292.202	1.51136	24.0648	1.73686
37.75	301.056	18.9764	121.42	9.05896	98.231	20.0812	28.593	2.97639	224.506	53.5414	23.2195	1.32858	293.892	1.62502	24.3249	0.450488
38	300.849	19.4809	119.97	4.10638	100.98	19.0448	27.5694	2.75219	225.501	55.2276	22.2292	2.93973	294.479	2.3051	24.6028	0.155646
38.25	301.299	19.4905	124.543	1.72683	100.941	19.6191	29.2985	2.6002	227.764	54.371	20.9338	4.0607	295.859	2.01194	25.866	1.70565
38.5	300.942	20.0458	125.736	5.70395	101.678	23.3837	28.5893	4.71724	230.389	50.7345	21.6435	1.4012	296.067	2.39269	25.4041	1.00987
38.75	301.353	19.1475	128.721	3.06142	107.131	24.2501	28.3078	4.56183	231.456	50.1101	19.5181	1.54609	294.963	2.97013	27.4307	2.79099
39	300.921	19.217	128.231	3.94318	110.413	24.0053	30.1826	3.46046	233.451	49.0162	21.9886	1.66057	295.951	3.3483	28.5424	2.38025
39.25	301.665	19.2433	134.455	0.487267	111.091	28.2193	31.9108	4.66838	234.826	50.1714	22.327	3.39687	297.236	1.88394	27.8094	1.91227
39.5	302.004	19.3213	137.55	2.06737	112.083	26.5073	31.9263	4.00445	237.268	47.8051	19.7808	2.30382	296.64	5.2801	27.9275	0.743128
39.75	301.776	18.7336	139.569	0.588171	113.567	28.3027	32.6786	2.81301	239.524	47.32	22.8179	3.64605	295.239	4.1176	27.0938	2.73506
40	302.365	19.1339	140.512	1.25264	115.385	27.7596	28.4475	0.315043	239.322	48.1141	20.7866	1.36358	296.185	4.87394	26.7227	1.31636
40.25	302.531	19.195	143.779	0.0580535	118.68	30.9839	30.9087	3.1197	241.809	47.2849	23.374	2.14536	298.531	4.27156	27.7708	1.52823
40.5	301.987	19.3961	146.647	4.00512	118.68	28.823	29.0752	2.14798	241.382	48.6084	19.8393	4.93568	296.196	3.72273	28.3861	2.914
40.75	302.274	19.1331	149.484	5.69263	123.429	27.7125	31.4055	3.80849	241.511	45.9613	23.1199	0.707602	298.416	5.49726	29.0136	1.30227
41	302.806	19.1273	157.219	3.26549	125.109	30.5603	29.718	4.26485	243.303	46.7307	21.1386	0.231436	297.78	6.65809	28.2072	1.17459
41.25	301.808	18.772	161.469	10.9107	125.98	32.9047	30.4737	3.54613	246.743	43.595	22.1748	2.02834	297.753	5.53861	28.3946	3.03069
41.5	301.903	18.6532	166.314	10.2196	126.625	34.0383	28.2035	1.40054	245.682	43.5984	22.9907	0.6965	297.058	5.90849	28.938	2.61795
41.75	302.462	18.9439	168.836	13.9806	130.904	32.8732	31.3847	3.09174	246.931	45.7989	20.9618	0.212768	297.442	5.91986	27.0746	2.82089
42	302.481	19.4859	172.071	18.8001	130.355	35.7231	30.2674	1.23106	247.539	46.0889	23.1156	2.41024	298.422	6.98466	26.0512	3.10823
42.25	302.761	19.2053	173.974	18.5667	133.897	37.5077	33.2614	2.28569	249.016	43.6451	22.967	1.4041	298.638	6.54448	28.5369	2.85996
42.5	302.541	19.0274	179.546	19.5375	136.356	39.497	31.3896	3.17701	246.998	41.9892	21.3139	3.98829	299.186	7.98649	24.0084	1.10446
42.75	302.941	19.633	178.451	17.5807	138.94	40.289	32.7272	3.16628	250.219	43.591	23.6794	0.782626	301.098	6.94231	26.3588	6.10914
43	302.901	19.0775	182.071	22.495	140.903	43.0907	31.1759	2.03335	250.547	42.3703	21.4993	1.22931	302.093	5.45124	27.7842	1.6249
43.25	303.092	19.2192	185.012	19.8971	143.652	43.2795	32.4449	3.10876	250.48	42.0847	21.2576	1.93139	299.958	7.59879	26.6753	1.62461
43.5	302.648	19.5449	183.457	22.7011	144.294	47.6049	31.9692	3.56111	254.117	43.0746	22.8794	0.54624	300.797	9.32882	28.5179	0.572703
43.75	302.784	19.3754	186.142	17.8457	143.575	45.975	31.9735	1.55788	252.097	42.3246	22.2372	2.74817	300.382	9.03767	23.9644	1.79525
44	303.685	19.1433	191.286	22.2035	146.028	48.6034	32.6784	3.44568	256.472	41.959	25.1664	1.63603	300.518	9.13316	29.771	1.3773
44.25	303.416	19.1597	190.259	23.4754	148.58	48.8615	32.1352	1.14481	255.089	41.0799	21.5178	0.62381	301.301	9.18326	27.4945	2.30115
44.5	303.164	18.7597	193.385	19.0707	151.739	50.2247	33.7228	5.36596	258.563	40.0952	23.8002	2.66827	300.738	9.15391	28.7235	2.13456
44.75	304.094	19.1203	196.295	18.8431	154.37	53.9236	35.1622	3.04921	257.223	41.476	20.5522	3.83535	303.165	7.53886	30.2005	3.11275
45	303.46	19.2692	197.399	18.873	154.313	56.401	32.608	3.63665	259.927	39.2054	20.8452	1.30574	302.743	9.5482	28.562	2.03386
45.25	303.44	19.3343	199.407	20.31	157.493	55.1512	36.1327	3.45839	258.664	39.9377	23.4238	1.70003	300.952	8.90462	32.432	1.47627
45.5	304.226	18.6561	198.811	15.8669	159.882	56.6187	35.2172	3.96864	261.251	38.9597	22.2708	0.571059	302.415	13.1999	30.9924	2.57712
45.75	304.134	18.6871	201.388	20.1419	163.035	55.1374	35.1128	1.67285	259.323	39.5534	25.1769	1.03853	300.378	8.64277	30.9876	0.854162
46	304.322	19.0522	203.731	19.76	166.312	54.0951	36.2761	2.25789	261.633	38.8359	25.2852	0.594111	302.291	10.1847	32.291	1.13962
46.25	303.8	18.5515	203.888	18.8913	169.622	54.7109	33.2732	3.93908	263.162	36.9711	25.2342	4.99161	301.612	9.80442	27.848	2.70488
46.5	303.533	18.6032	207.424	18.271	172.858	54.6657	35.6547	2.08486	264.312	39.0122	26.0177	2.3512	301.36	7.81416	28.0857	1.50436
46.75	303.692	19.0173	206.794	17.0369	177.417	53.1204	36.4514	0.706411	263.347	37.2622	23.8425	0.898308	302.23	8.29543	28.4708	1.74291
47	303.955	19.2783	206.464	19.6184	178.004	51.5835	34.7005	1.72206	262.966	40.9654	24.4626	1.63865	302.9	10.065	27.3167	0.666615
47.25	303.875	18.9761	206.181	15.0917	178.298	54.3897	35.7816	2.15517	264.675	36.6731	23.721	3.06354	302.946	8.35968	28.2637	2.31831
47.5	303.885	18.9205	209.704	20.9375	181.939	52.4233	34.4865	2.24552	265.895	35.6301	25.8669	0.450427	301.609	10.0346	29.8505	0.693152
47.75	303.808	18.5221	207.859	17.968	183.576	53.4246	33.4275	0.634589	265.058	36.5659	23.5296	5.02703	303.57	8.56463	26.5165	0.48405
48	303.454	19.07	208.593	24.3769	187.472	54.1543	34.4104	1.46645	265.201	37.2435	22.8303	0.748897	303.229	9.65005	28.1047	1.1721
48.25	303.429	18.8386	207.279	17.5058	186.444	54.7573	36.0729	2.36486	265.102	36.4021	25.4505	2.78862	301.813	9.67482	27.7193	1.64694
48.5	303.944	19.0472	206.069	18.8177	190.182	55.5424	34.8581	0.708464	267.517	34.9806	24.4258	0.0959544	302.591	9.94368	28.5597	1.99651
48.75	303.514	19.0499	210.906	17.7667	192.28	52.524	33.7669	2.87565	267.355	33.6769	25.5401	2.80778	303.284	8.5362	29.9613	0.655729
49	304.022	19.1386	212.191	14.866	198.438	52.1996	36.2749	1.33714	268.782	32.7981	27.7481	3.03731	304.637	9.50327	29.6008	0.603169
49.25	303.713	19.4349	208.692	16.9635	198.159	50.9503	34.8869	1.65973	268.065	32.5013	24.6462	1.86811	305.292	9.47115	28.5253	0.647049
49.5	303.246	18.6707	213.12	17.8447	199.72	54.1478	32.9929	0.887916	267.418	33.0405	26.762	1.88295	303.39	8.70122	27.4846	2.08061
49.75	303.657	19.0565	214.253	14.833	201.462	51.8137	36.8201	1.55261	267.315	32.3858	24.6699	0.0521138	305.657	9.86227	29.5899	0.770959
50	303.418	19.5102	212.386	16.8129	200.512	52.8259	36.2034	2.43801	265.999	31.5052	23.4522	0.973332	303.917	9.3031	28.8144	1.76057
50.25	303.402	19.5785	216.774	14.7158	203.575	51.0399	35.1309	0.555301	269.312	30.4994	24.5412	0.177767	305.526	10.1713	26.0662	2.35519
50.5	303.227	19.5181	214.535	17.417	207.177	51.832	35.8231	1.30882	268.911	30.0394	24.2424	1.92354	305.159	10.1242	30.3817	0.530098
50.75	304.183	19.0316	215.108	15.587	206.635	51.3444	35.7804	2.09572	269.123	28.0257	28.8783	0.52333	304.939	11.065	28.3921	1.71368
51	302.989	19.4519	217.582	16.0246	208.502	50.0004	37.0632	3.39651	267.969	29.6131	24.1716	1.91944	304.016	10.6703	28.86	2.73628
51.25	303.298	19.7177	219.13	14.5006	208.033	52.0349	34.9763	0.730124	268.556	28.1044	25.5952	0.393293	304.414	9.1428	30.3762	1.80878
51.5	303.613	19.4483	219.997	14.8016	211.474	50.8923	35.0787	1.92639	270.992	28.4911	26.7431	1.14721	304.613	12.2026	27.5885	1.83926
51.75	303.627	19.1635	217.842	13.0593	210.596	53.447	36.3403	1.25878	270.956	30.1448	26.3483	1.57664	304.586	11.257	26.9526	2.0775
52	303.28	19.1077	219.228	14.0687	212.282	49.5979	35.4538	0.740193	269.047	28.0499	27.1535	0.516824	306.109	11.1296	27.7827	2.28208
52.25	303.334	19.4905	220.824	10.4199	212.754	47.7277	35.4951	3.44749	270.712	27.171	25.2184	0.625153	303.013	12.466	25.743	2.9175
52.5	303.1	19.3865	220.886	12.7123	213.865	46.2442	37.176	2.65359	271.828	28.8428	25.9839	0.998859	303.681	10.9224	26.8158	2.98195
52.75	303.259	19.2349	220.485	14.9684	214.03	47.5215	36.1413	2.87639	272.219	27.726	28.1846	1.18412	302.693	12.6473	29.3212	1.06506
53	302.845	19.4827	224.893	13.1055	214.991	43.2726	35.4761	0.400377	272.228	27.9588	29.0959	2.10746	303.029	11.1489	26.5846	3.64473
53.25	302.958	19.8041	222.693	11.5666	216.802	44.4549	34.5921	1.34707	273.318	27.6291	26.8847	1.04284	305.666	11.301	26.9972	1.74935
53.5	302.968	20.1651	224.76	6.55057	218.243	43.0044	34.8947	4.23771	272.25	27.1199	27.8759	3.75806	303.393	11.501	28.2668	1.16411
53.75	303.033	20.1966	228.173	9.11892	220.901	43.7264	36.1311	3.01612	273.526	25.4613	27.3871	2.61771	304.38	9.36815	25.7895	2.20343
54	303.349	19.6902	228.846	9.68595	222.573	42.101	36.706	1.00703	272.62	25.6221	25.0725	1.38367	305.46	9.94934	27.2469	2.95613
54.25	303.12	19.6744	226.604	5.99711	222.193	41.2756	37.2663	1.47404	271.696	25.844	24.8021	0.627204	304.103	10.8167	26.7891	2.12134
54.5	303.359	20.3887	228.788	6.61894	224.242	38.8853	37.2642	1.23479	274.114	26.3026	27.2248	1.07876	303.265	11.1567	29.8956	1.28773
54.75	303.526	19.9921	228.524	6.402	225.916	35.1339	40.271	1.87343	274.442	25.2327	27.7109	5.28188	306.166	11.1083	31.5865	2.16227
55	303.427	19.6204	229.813	8.36253	227.895	37.4373	36.3426	2.86675	273.059	24.387	26.3006	4.10306	304.133	11.9058	30.6974	2.14033
55.25	303.58	19.6699	231.281	7.82124	229.523	33.7755	40.5709	3.14694	273.287	25.5731	25.6017	1.71678	302.439	10.3147	32.499	1.26737
55.5	303.252	19.8268	230.652	9.07211	230.597	35.4596	35.2761	2.51341	272.47	25.7977	26.5019	1.34619	305.273	11.5223	28.4825	2.30336
55.75	303.637	19.5816	232.123	6.10643	233.317	31.71	38.0188	0.83357	274.462	26.1961	26.6487	0.786303	305.508	10.7942	27.8654	1.99115
56	303.426	19.3746	232.438	5.62892	232.798	33.5071	37.1428	1.27665	274.244	24.399	28.9148	2.45218	304.72	10.3888	31.9346	2.24293
56.25	303.339	19.4373	232.095	4.53722	234.267	30.3187	38.1349	1.11436	273.898	21.7008	27.0776	1.23942	304.052	11.351	29.1103	1.61903
56.5	303.354	19.9815	233.103	7.85009	235.06	28.6906	37.4169	0.87265	273.988	24.1187	28.2507	0.941301	304.546	11.8915	30.5461	3.74973
56.75	302.972	19.6385	233.914	7.5565	237.095	30.9458	40.5625	1.26619	274.397	24.5726	27.2377	4.25268	304.602	10.984	30.8464	1.68196
57	303.383	19.3859	231.524	4.77792	236.721	28.9005	39.1694	2.36735	277.025	23.0265	28.8593	3.03929	303.84	11.4233	29.0316	0.83076
57.25	303.635	19.5828	235.554	8.04391	239.043	26.0744	38.3065	2.00577	273.015	23.8767	26.3685	1.09389	302.824	11.8138	28.747	3.2875
57.5	303.198	20.3373	233.712	2.07401	241.025	24.9828	37.8867	3.12893	274.864	25.403	26.9868	0.464145	303.512	12.8109	30.4375	0.890234
57.75	303.554	19.6147	234.844	4.35528	243.254	26.4658	39.5797	2.09669	274.327	23.6975	25.1239	0.309289	304.093	11.6762	30.2111	4.33184
58	303.33	20.1182	235.055	5.18083	244.257	22.7422	39.8078	1.21278	272.962	25.5683	26.4028	4.98666	304.944	12.8839	29.4538	2.52593
58.25	303.167	19.9233	237.171	4.80408	243.305	24.1804	39.7345	1.78761	273.905	24.1108	26.5727	2.20624	301.335	12.4857	29.6579	1.01599
58.5	303.028	19.959	238.731	8.00367	244.239	24.4559	37.696	2.06587	275.401	23.9012	27.0808	2.76146	302.733	12.3586	30.241	0.977672
58.75	303.002	20.3322	235.971	8.54687	245.458	20.6546	37.4112	0.27116	273.737	26.0513	25.237	0.312188	303.311	12.6403	27.0488	0.930999
59	302.808	20.0409	236.233	5.64123	245.617	19.3454	38.688	4.88286	274.372	20.9833	28.2269	6.59193	303.302	11.6707	30.215	1.38152
59.25	302.881	20.1584	236.318	11.3045	245.619	19.8622	39.3912	3.43693	274.801	21.83	27.4132	0.947735	302.494	11.8002	30.4698	2.34356
59.5	303.079	19.9031	235.435	7.08931	245.205	16.4029	38.105	1.83112	274.566	23.8791	26.9509	1.40092	302.85	12.0698	31.549	2.81158
59.75	302.99	19.7093	238.432	7.57545	245.706	16.1069	38.6048	3.42318	274.783	22.7878	30.4914	3.64492	302.172	11.9727	29.0617	1.00985
60	302.734	20.0442	238.065	6.20232	249.098	16.9937	36.3315	4.76757	274.441	22.7896	28.8654	1.27675	304.886	11.9686	28.5102	0.757282
60.25	303.163	19.9965	237.859	9.17825	249.706	17.5064	38.2817	2.87782	274.764	23.1337	28.6846	1.31515	305.527	10.6362	31.0886	3.53903
60.5	303.315	20.037	237.062	8.2006	249.297	16.6025	39.3237	1.51367	275.911	24.7549	28.3236	1.68454	304.391	13.0014	29.7679	1.95121
60.75	303.54	20.2278	238.13	9.53541	250.779	16.489	40.3295	1.93194	273.706	22.8226	28.5003	1.22478	303.287	10.7319	29.9346	0.845155
61	302.614	19.8542	241.232	9.47629	250.563	15.7413	40.8081	2.18329	274.461	23.1712	28.4054	2.68701	302.717	11.4038	30.396	1.1743
61.25	302.36	20.3387	239.597	9.71784	250.346	15.1125	37.2184	3.92145	276.513	22.819	32.3273	1.92757	301.681	13.2306	27.3281	1.88013
61.5	303.496	19.7863	240.376	12.6839	250.967	15.9916	38.737	0.321122	276.801	25.007	31.402	0.5811	304.005	11.5164	30.215	3.51
61.75	303.734	20.828	240.698	12.452	252.511	14.2736	40.1323	2.37217	274.618	22.7285	32.0102	2.2503	303.773	12.7142	31.2658	1.33083
62	303.319	20.0641	241.676	13.8557	251.545	13.6172	38.3106	1.28842	275.71	23.978	31.5181	1.55288	303.588	12.4571	31.4799	0.663283
62.25	302.72	20.3981	239.934	10.8958	251.549	16.0503	37.6186	3.20941	274.08	22.8753	27.8723	0.547159	302.47	12.1352	31.3142	1.78301
62.5	302.853	20.3891	240.293	13.0965	253.328	14.0268	39.165	4.78438	274.17	24.2854	30.5128	1.67669	302.47	13.7131	29.4867	1.0208
62.75	302.579	20.4763	241.967	17.6448	252.562	15.5526	40.4084	3.60729	275.977	23.9711	29.8606	1.33247	302.503	12.7221	27.7269	1.73396
63	302.885	20.2009	240.539	16.535	254.283	14.5405	39.9619	1.16113	275.732	24.1325	30.6421	2.10216	305.111	10.9088	30.0736	2.01315
63.25	303.157	20.7012	242.575	17.9474	255.827	14.6903	41.3388	2.81273	275.199	23.3855	29.3234	2.1885	302.769	11.1285	30.9832	2.1036
63.5	302.921	20.2849	241.702	16.5365	255.474	13.8965	41.5384	3.35211	275.932	22.9957	29.7987	0.87653	303.285	12.4961	31.2477	1.47931
63.75	302.5	20.385	242.968	18.1721	256.818	15.4468	39.1335	3.63771	274.06	23.7678	30.3538	1.68956	301.608	11.2036	29.2396	3.3581
64	302.907	19.8392	241.262	17.6681	255.879	16.0312	38.6556	2.51476	275.123	23.9254	31.3282	3.79236	302.84	10.9333	28.9607	2.24122
64.25	302.721	20.4539	241.799	16.2666	257.438	15.8796	40.2228	3.26515	274.645	23.1414	31.025	1.42609	303.382	11.3282	30.4749	2.6694
64.5	302.312	20.5629	241.924	19.3476	256.514	15.2688	40.6231	4.04028	272.949	22.7819	29.4603	1.76154	302.649	10.1929	30.4897	0.4273
64.75	302.512	20.2696	243.042	19.449	257.392	16.1587	40.2693	5.09717	276.602	23.9583	32.438	0.181231	302.782	11.0945	27.7964	1.52749
65	302.278	20.6663	240.649	20.1934	257.075	15.2201	38.8968	4.65275	274.695	22.0118	33.3472	2.64274	302.737	11.2067	31.6192	1.01304
65.25	302.341	20.7139	243.647	17.9327	258.102	15.2139	40.0924	3.81966	275.543	22.8	28.3419	1.01095	302.613	11.4912	30.784	0.985897
65.5	301.741	20.4802	244.416	17.8193	257.322	15.262	39.6093	4.60881	274.079	21.9752	31.1431	0.668428	300.481	11.9585	29.304	1.83958
65.75	302.058	20.2723	245.02	15.5906	257.436	14.7021	39.1482	2.68584	272.288	22.2115	28.8715	1.68277	301.86	10.0483	30.9528	1.15948
66	302.607	20.3774	242.619	15.6919	258.018	15.7984	41.528	5.74215	272.869	23.5662	29.883	0.291469	301.334	12.0621	29.3975	1.66898
66.25	302.541	20.8121	241.784	16.1225	259.621	15.3547	40.6155	6.22141	275.779	22.4558	30.2218	0.525522	302.453	9.19494	30.2103	2.46641
66.5	302.771	20.6776	241.711	16.901	261.946	16.7268	40.5178	7.23394	274.784	21.6643	31.078	1.45516	302.764	11.9986	27.9189	2.33077
66.75	302.34	20.4605	241.305	17.1934	261.03	16.3522	37.5009	6.33296	272.812	21.6639	27.4666	2.18793	303.539	12.1696	26.7151	0.907442
67	301.938	20.7949	241.916	15.5201	262.355	15.7112	41.5998	8.50442	271.877	24.2955	30.3544	0.679954	302.866	11.2033	26.8583	0.932001
67.25	302.381	20.8724	240.098	13.7855	263.564	16.3449	41.1894	6.43921	274.042	23.8302	29.5216	5.44967	302.718	10.5927	29.8419	1.1249
67.5	301.226	21.3203	240.412	15.7127	264.758	16.4862	38.6604	6.84646	271.304	21.6826	31.3805	3.57725	302.09	9.99124	25.3396	1.85333
67.75	300.889	21.6875	239.948	13.5522	264.552	18.5709	38.2727	6.4363	274.248	21.8653	31.7984	2.07734	301.982	9.82714	29.2155	2.38684
68	302.381	20.8724	240.412	13.7855	263.564	16.3449	41.1894	6.43921	274.448	21.934	31.0503	2.83154	301.396	9.67271	26.4331	0.916115
68.25	301.232	22.0873	238.783	10.6927	263.776	17.7246	40.1202	6.93449	273.112	23.9671	30.9059	0.463367	303.189	9.60363	30.3194	1.08951
68.5	301.347	21.8255	238.873	9.66099	262.957	18.8995	41.476	9.0266	273.605	22.2854	31.6936	2.80446	302.736	10.9082	28.737	1.21379
68.75	300.988	21.545	240.491	7.52369	265.106	16.3968	40.0842	6.86881	271.699	21.793	26.7514	0.108399	302.249	9.66139	26.8122	3.66403
69	301.377	21.3642	239.715	8.82519	265.047	16.6175	40.9569	9.61754	272.335	21.8855	30.0206	2.62414	301.897	10.022	28.5683	1.60242
69.25	300.537	21.787	236.851	7.20316	266.386	16.0049	40.2368	8.16956	271.85	23.5146	31.3866	1.66198	302.454	9.29544	27.4225	2.20895
69.5	300.536	21.8985	239.045	7.77853	265.659	17.0966	40.6888	11.5671	272.504	20.636	34.3887	3.11212	301.268	10.54	27.1109	2.55263
69.75	300.753	21.8406	239.261	8.86776	265.057	16.6164	42.3182	6.74356	271.115	22.6076	31.0981	3.75212	301.192	8.32225	28.7507	3.27118
70	301.226	21.3203	239.965	11.4845	264.758	16.4862	38.6604	6.84646	272.874	21.3791	32.9017	3.16791	302.498	11.4542	28.0698	2.93091
70	300.186	21.9348	240.098	15.7127	266.332	14.4301	41.2863	10.2864	271.567	21.8683	31.0346	1.89462	303.018	9.66637	29.1913	1.13484
70.25	302.152	23.2445	239.786	9.11842	267.178	21.402	43.5088	9.90329	273.428	21.2602	28.3288	3.03278	301.555	9.77889	28.054	2.13037
70.5	301.637	22.8337	239.153	9.25263	266.671	20.8231	43.3601	12.0387	272.508	22.042	33.6874	3.56417	301.079	11.6281	28.4691	2.44713
70.75	303.588	27.4697	239.324	9.70935	270.068	20.9232	42.7578	13.1477	273.505	24.0474	34.6403	0.136542	302.122	9.09296	28.4697	2.756
71	303.348	26.0414	237.301	9.06341	267.872	24.2609	42.9772	14.4815	273.03	22.7791	31.4721	1.59523	301.886	10.4028	28.422	2.47358
71.25	300.697	23.6212	237.187	9.97919	267.469	21.7735	45.9099	11.6775	272.5	22.411	28.7173	3.49565	300.265	7.28622	29.5631	3.09049
71.5	301.73	21.7141	236.977	7.7086	269.059	21.1606	45.8485	16.3956	271.828	20.8467	31.612	1.86655	302.717	4.92554	28.6793	1.88338
71.75	302.33	25.5395	240.163	7.33015	268.413	21.8749	42.4796	11.5866	272.378	20.7797	29.9329	6.73597	301.588	5.60055	29.908	1.31919
72	300.753	21.8406	239.045	7.77853	265.057	16.6164	42.3182	6.74356	271.98	22.5987	33.6929	2.72342	302.62	10.4777	27.291	1.76851

## Sheet: Pa7BS synergy
Hour	Pa7BS	stdev	PNM (MOI 1.0)	stdev	Gentamycin (2 mg/L)	stdev	Gentamycin (2 mg/L) +PNM (MOI 1.0)	stdev	Aztreonam (8 mg/L)	stdev	Aztreonam (8 mg/L) + PNM (MOI 1.0)	stdev	Colistin (0.5 mg/L)	stdev	Colisitin (0.5 mg/L) + PNM (MOI 1.0)	stdev
0	28.7513	2.77872	17.6542	0.712516	21.1311	5.01141	19.7121	3.17361	13.9016	1.99559	18.4931	4.64265	21.1817	2.30126	15.6366	2.71782
0.25	29.9988	4.62741	19.4218	2.03977	23.9532	7.774	20.4085	3.65557	13.887	2.52949	19.3796	5.38667	21.392	2.55947	17.3288	1.21243
0.5	29.5214	1.9479	19.1643	0.482809	22.0639	8.39138	19.5652	3.45858	13.7377	2.63193	17.9677	4.82417	22.0227	3.01273	18.3184	3.26006
0.75	29.8562	5.50804	15.9915	2.0568	22.2204	9.36676	18.9584	4.5177	13.7701	2.41435	15.6157	5.70317	22.188	3.68706	17.1718	2.04439
1	31.6279	4.24326	16.2186	0.788726	21.4773	5.68174	18.9964	4.91222	14.0063	2.91496	19.0993	4.96743	22.5416	2.80252	18.2412	1.05217
1.25	29.0398	2.19262	18.5091	2.0936	24.3089	8.09192	19.8049	3.15074	15.0645	3.29911	17.4097	6.04371	24.0366	3.21439	17.8792	2.42479
1.5	31.1207	0.912268	17.0827	0.763265	26.5276	6.41332	20.4764	3.66996	15.4588	2.98662	15.2729	5.30945	23.3047	2.99429	18.1429	2.82459
1.75	30.716	0.870679	19.4455	4.16438	23.6179	7.59136	19.8756	4.37174	15.1872	2.31661	16.7448	1.65187	22.4707	2.45053	17.5624	1.73104
2	29.2727	1.49221	18.8723	1.97259	22.3969	8.75009	19.8249	3.62433	15.7883	3.47848	18.2666	2.13539	24.1275	3.18673	17.6057	4.18736
2.25	31.507	1.89818	16.3774	2.67816	20.0842	8.51434	20.2523	5.44782	15.2926	3.03614	15.3133	3.81915	24.1755	3.75774	17.5915	0.58113
2.5	33.785	1.6075	18.9992	0.63457	21.6446	9.66445	17.9407	3.69242	17.8194	3.41104	18.0791	5.27381	24.9017	2.65221	16.4668	0.685153
2.75	33.9808	2.26616	19.1948	0.741226	22.401	8.53499	20.5182	3.17783	17.0153	1.98672	17.8644	3.73833	24.7432	2.74096	17.0352	0.181121
3	36.0595	3.29366	18.3387	1.22117	25.7572	7.94802	20.5763	4.12552	19.5067	2.76629	17.1429	1.08449	26.0565	2.27821	19.6227	0.558441
3.25	37.2802	2.43534	17.1105	1.66818	22.3584	5.00518	19.3565	3.35009	18.5523	2.93906	18.562	2.95655	26.6207	1.95565	18.6271	2.86754
3.5	38.6981	1.77745	15.6904	3.35553	25.3157	7.9937	20.3888	3.86003	20.4528	3.6195	15.4155	1.62493	25.5016	3.4485	17.6299	1.10451
3.75	43.7267	4.35386	19.2386	1.78969	24.2444	5.26243	20.8417	3.79048	21.8101	2.08551	17.3254	0.166099	29.0691	3.48685	20.4594	0.909703
4	46.1849	4.76853	20.1283	3.36711	25.4536	8.44696	21.3992	2.53609	23.6737	4.30777	16.3698	1.67825	28.9728	3.57369	19.5077	3.08569
4.25	48.8989	7.48003	18.3937	1.19348	23.4395	3.23141	19.842	4.33626	22.8734	4.46969	13.9947	2.27547	29.1333	4.1409	18.804	2.17334
4.5	52.3828	6.88086	17.9246	3.15378	24.2895	4.88809	20.1177	4.32369	24.1889	3.95434	17.7704	6.9713	29.0855	5.39298	17.2982	1.25428
4.75	59.5642	2.73953	17.2725	2.90823	22.8426	6.40264	19.6553	3.6885	24.6153	4.63476	13.6423	3.73678	30.7933	6.62643	17.1641	4.28913
5	60.2592	6.13281	18.8659	1.73814	22.3257	2.1711	19.9651	2.99429	27.2699	3.76819	17.05	1.93754	31.4919	7.25526	18.6377	1.00069
5.25	66.6635	6.0317	17.6629	2.44833	24.175	7.83008	19.9015	2.30584	27.1644	4.59207	16.8271	6.09194	34.213	8.61835	15.4697	1.48898
5.5	72.5288	7.63638	16.5911	2.39603	25.4475	3.19796	18.9214	3.40259	29.5727	4.80564	16.8305	4.44897	36.9293	9.76244	19.5832	1.64723
5.75	87.1099	14.9083	20.7751	2.14269	25.4033	6.19256	20.8984	3.27777	31.8471	5.46478	18.0022	4.97902	41.6744	12.4742	18.7783	2.5213
6	107.301	14.7212	19.8823	1.46406	23.104	5.91042	21.2308	4.48315	34.2867	7.74884	15.9406	0.2955	42.4276	14.0451	21.7135	3.68191
6.25	127.078	15.1997	19.885	5.01736	23.8332	1.39208	20.7562	3.23919	36.7436	6.90572	19.2227	2.61891	45.446	14.2175	18.7624	1.34786
6.5	156.479	17.7375	19.2731	2.58372	26.0126	2.41823	20.1237	3.32538	38.72	6.93512	18.1259	5.82366	48.5326	17.6874	16.6223	0.249041
6.75	184.767	19.0292	24.3079	1.64293	29.0468	1.95784	20.7863	4.28692	41.9996	8.08037	18.6108	3.54607	55.7916	20.7131	21.0649	5.63667
7	207.438	16.9586	22.9272	2.59448	25.4964	1.91838	20.7891	3.81987	43.4686	8.97796	18.7542	0.133997	61.4313	25.3707	19.3203	1.19768
7.25	228.605	14.3236	21.7381	1.27946	26.4991	1.97092	21.1286	3.22043	47.5685	8.65089	19.813	3.61989	69.9068	31.0203	21.763	0.511899
7.5	246.283	11.0319	24.2895	4.03255	25.735	1.63978	20.9705	4.22194	51.8109	10.0614	20.9451	0.479065	81.6745	40.2287	19.7512	1.93849
7.75	262.566	9.18873	25.0342	3.08308	29.5101	0.431477	21.7648	3.66747	53.4245	11.9327	22.1219	5.47824	90.3612	48.9424	20.8326	3.06348
8	276.561	10.8455	24.2298	4.09696	27.1338	2.36315	22.0989	4.42343	58.0695	11.3419	18.3584	2.55089	101.869	58.5794	23.7423	4.21778
8.25	286.262	8.1532	25.6292	2.31823	29.9885	3.77751	22.3704	3.79773	62.3445	12.2618	20.8888	3.83103	113.954	67.8828	22.3597	5.18281
8.5	290.873	8.81107	24.6421	1.39974	30.3249	2.83578	23.4929	3.3435	65.6977	13.255	21.4678	4.76272	123.869	74.2885	21.5941	2.33806
8.75	297.711	9.33616	24.3388	4.23748	28.8941	2.65335	21.3368	3.80322	70.3373	17.3892	18.3313	6.07065	133.775	80.6057	18.6215	2.43922
9	303.824	11.4007	25.4016	1.10742	30.7776	2.49892	22.7005	3.35566	75.0512	20.4886	17.2619	2.28636	143	84.8302	24.7084	3.07629
9.25	303.953	10.5199	23.2233	2.46109	29.2266	2.35983	22.0311	5.20678	81.4147	24.2236	18.1593	1.34718	151.492	87.897	21.6335	1.26232
9.5	307.236	9.69915	24.9914	4.09248	29.6562	1.96958	22.9651	3.72643	88.6637	31.0126	17.2719	4.98383	164.416	88.2322	21.7661	2.46452
9.75	308.786	10.7566	26.113	4.51329	29.2357	1.26501	24.3217	3.98644	93.7621	37.4653	19.7124	8.0176	179.76	84.7893	21.5001	2.90335
10	308.763	11.8652	25.8193	1.31406	30.7024	0.0092631	24.2094	4.85506	103.64	43.1783	19.2826	4.88689	197.291	77.9795	22.5745	1.80758
10.25	307.767	12.7712	25.9982	3.62582	31.5449	4.83286	22.6173	3.30013	109.59	47.6581	20.6185	1.58639	213.817	72.3468	20.9466	1.35503
10.5	308.5	13.9653	24.813	4.53868	32.4588	3.64026	22.5945	1.8216	117.58	51.2463	20.1471	5.48687	230.454	66.8518	22.4191	1.67825
10.75	310.474	12.8245	25.3772	4.09617	31.1273	0.984434	24.5273	3.45637	125.514	56.7086	21.8237	0.025173	244.687	63.5816	24.0221	1.66332
11	310.703	12.2105	25.9984	4.17319	31.1341	1.85304	23.3215	4.41419	133.341	59.7151	20.0319	4.99529	257.067	60.8216	23.3008	2.86167
11.25	309.638	13.4525	26.8888	2.51706	32.6521	2.4089	22.6469	3.76091	138.428	63.0024	21.095	3.31202	267.258	61.5397	23.941	1.81697
11.5	309.225	13.8841	26.0122	3.6968	32.3434	2.40932	23.2787	4.13741	145.084	66.4492	19.4243	3.04275	276.493	59.7621	22.0921	2.47006
11.75	309.454	14.6929	25.6361	1.6632	31.4397	1.74019	23.2687	3.74414	150.686	69.554	19.3089	2.63772	283.806	58.1796	23.2144	3.47802
12	310.676	11.7558	25.6741	3.68539	32.6945	1.90226	23.2269	4.34727	158.81	70.1454	23.3175	2.41859	290.411	53.3852	24.811	2.87598
12.25	307.956	13.9928	27.7715	5.5536	29.222	1.93182	22.7788	3.44619	164.066	71.773	19.9244	4.67638	295.927	47.4133	24.1226	2.97826
12.5	308.632	14.1065	23.0914	2.05875	31.4611	4.26385	23.849	4.41754	170.002	74.3303	20.1642	5.19002	298.657	42.3306	23.8332	2.55513
12.75	308.271	14.9587	27.7764	2.7962	30.6599	1.00805	22.1646	3.22283	175.581	74.0434	20.3454	2.85367	301.627	35.2012	22.3854	3.40105
13	306.906	14.9384	26.1312	1.46418	32.086	0.774848	23.9936	3.74841	180.846	74.8611	19.1578	4.19661	304.175	28.4398	23.0936	5.8106
13.25	306.523	15.0209	27.0264	3.54417	31.047	0.159735	21.8234	3.33471	185.281	76.4092	21.9435	4.27517	306.38	23.362	23.7652	2.45082
13.5	305.668	15.0777	25.1897	4.05631	34.7814	7.37166	23.751	3.2591	189.638	76.9671	19.9703	2.03555	307.658	19.7409	21.8119	2.12799
13.75	306.714	15.5603	26.5747	4.32689	34.8471	0.535846	22.4443	3.17368	195.09	77.8202	21.0422	0.334462	308.274	16.1388	22.2807	2.36537
14	305.816	15.494	24.1364	2.62717	33.6352	5.94769	23.2334	3.46414	199.675	78.4276	19.3454	0.995606	308.897	15.2042	23.1472	1.40356
14.25	306.583	14.8644	26.665	3.75227	31.3124	2.4946	22.965	3.21295	202.644	78.1883	20.9759	2.87545	310.203	12.1462	21.2971	2.01281
14.5	308.255	15.5633	27.2648	2.09218	34.3582	2.5994	23.7497	2.30991	206.899	77.7152	21.2447	2.20992	310.069	12.8036	23.4556	1.76315
14.75	305.165	14.1207	26.9896	3.67663	31.346	0.489318	21.0925	4.61047	210.25	78.0147	18.4691	3.00103	308.847	11.0534	22.2321	3.12697
15	306.925	15.8936	26.6859	5.29189	33.7615	0.422213	23.9916	2.72067	213.873	77.7606	19.2221	3.78224	308.927	11.9228	25.1347	1.71735
15.25	306.462	14.9485	25.9665	0.913504	31.627	1.68433	22.6824	3.19229	216.621	77.7223	18.2397	0.261347	309.842	11.4237	20.7439	1.57417
15.5	306.613	15.4317	24.2905	2.11525	35.3592	2.76705	20.7341	3.28247	220.791	77.5251	20.2553	2.65554	309.432	10.8062	22.8236	1.11534
15.75	306.171	14.3441	26.3611	4.44124	32.2469	0.925673	22.3295	3.14956	223.187	77.2495	19.2372	8.41556	308.506	12.2441	22.5094	3.39587
16	308.031	14.2491	28.2956	2.8968	30.9979	1.37363	22.0242	3.78929	226.67	75.7614	18.1328	5.36913	309.141	10.3044	22.8556	4.72579
16.25	305.457	14.7704	27.0432	3.54563	34.0113	0.0838629	22.402	4.52979	228.474	74.8708	20.7674	3.90563	307.505	10.8409	22.4434	4.83904
16.5	306.227	14.7494	24.367	4.72237	32.8946	1.82738	22.7123	2.64042	230.918	75.3822	21.6473	2.78572	308.375	11.7149	21.095	4.31689
16.75	305.895	14.209	25.7135	4.68321	32.3569	0.975737	23.0972	3.1131	233.956	73.2807	21.1355	4.15835	307.42	10.7409	22.2972	4.51431
17	306.521	13.1763	26.3535	4.27904	30.0823	1.1627	22.724	3.67668	235.995	73.72	18.8648	0.0189505	307.739	10.913	20.9265	2.05806
17.25	307.497	12.9106	26.2961	0.224708	32.862	0.103945	21.6234	3.469	237.521	72.0451	18.394	3.44736	307.616	10.5013	22.2473	0.506674
17.5	306.473	13.8815	26.3268	2.65685	31.101	2.32949	23.1194	3.8119	238.994	70.9743	19.7576	0.699682	307.167	11.3212	22.1862	3.10226
17.75	307.357	11.6147	27.4128	3.02895	36.9165	1.62125	22.6203	3.05013	241.875	70.0635	20.9196	1.57777	308.195	9.83474	20.5061	3.34259
18	307.406	12.6255	26.7035	4.64173	36.4875	1.47396	22.7028	3.81402	243.19	69.9463	16.3136	1.32356	308.458	9.993	24.0939	4.33544
18.25	308.104	12.8149	27.1731	1.9657	33.9627	2.64875	23.4119	3.66666	245.126	68.8101	22.3656	1.3814	309.709	9.42965	22.3011	2.06932
18.5	308.444	11.4604	27.4139	1.46465	33.5261	0.6248	23.5205	3.36002	247.791	66.7854	22.2239	5.40442	309.895	9.17301	23.8296	3.3462
18.75	308.937	11.1817	28.2449	3.65964	33.2795	1.58844	22.4503	4.50292	248.948	65.0075	19.2997	6.41699	309.714	9.76057	19.0905	3.56832
19	308.612	10.7571	24.6372	2.49838	30.8781	1.21912	22.6881	4.6849	250.131	66.0369	22.5915	5.92598	309.306	9.86268	21.0569	2.42358
19.25	310.423	9.30781	26.1756	1.63044	34.388	5.78732	23.9084	2.03604	251.537	64.1005	19.8234	5.99195	310.614	9.0092	22.6656	4.92648
19.5	307.379	12.2323	25.0874	0.983838	34.0236	2.89228	23.4852	3.56715	253.058	63.4338	19.6204	10.29	310.869	9.30895	23.3466	2.29352
19.75	310.649	12.5742	26.5724	2.27293	33.4881	2.16714	22.6952	5.15888	255.034	61.0008	18.3951	6.1036	310.248	9.83511	21.8665	4.17464
20	310.234	13.9855	24.4571	2.04572	33.2972	0.121693	22.9985	3.27811	256.144	60.2971	17.6094	5.78357	311.79	7.93558	23.547	3.14998
20.25	309.344	12.8539	27.4995	2.21313	36.5799	2.17499	26.0753	3.07288	257.275	59.7052	22.9698	3.83478	311.287	9.06799	25.335	1.96248
20.5	311.076	13.2517	24.9	2.53928	35.7698	0.961241	23.5332	3.85279	258.079	57.9159	24.5745	3.66691	311.372	10.0339	26.0391	1.53619
20.75	310.541	14.1427	26.5132	1.90312	35.2408	2.53724	23.5123	2.87452	258.962	57.5794	23.7998	8.80723	311.712	8.76182	25.8724	5.13798
21	310.385	11.1268	27.5134	3.96257	36.8576	2.01808	24.3496	3.53085	261.257	55.8004	24.3943	8.36939	312.898	9.48279	23.7305	4.64415
21.25	309.926	12.6104	26.9522	0.470603	35.419	3.39263	23.5473	3.49861	261.195	53.7354	22.5014	8.85828	310.802	8.53618	26.0202	1.66807
21.5	309.573	14.3455	27.6079	3.73099	35.6083	4.2087	23.7943	2.19898	261.368	53.2032	25.3368	9.54417	310.058	8.86488	24.105	3.75436
21.75	309.422	13.1747	26.2489	3.48258	36.5536	2.06723	25.3346	4.12334	262.753	51.681	26.8835	4.18133	311.329	9.13362	24.7764	1.59636
22	309.098	11.5826	27.62	1.42594	34.1855	0.937906	24.4521	3.31619	263.644	51.7765	22.9825	9.1728	311.275	8.17065	22.9348	3.60832
22.25	310.108	12.9187	30.3513	2.17945	35.7148	1.90282	24.2672	2.69155	265.292	49.8564	23.4281	5.68924	311.519	8.34723	24.8828	2.61735
22.5	311.043	11.2199	27.9922	1.88024	34.2621	5.55157	23.1845	4.66602	264.305	49.8831	23.6927	4.5764	311.104	9.33756	23.8571	4.04522
22.75	310.224	12.5667	27.9988	0.422191	34.4411	1.43437	24.0153	3.16018	265.465	48.99	26.1258	5.3726	310.336	8.26339	23.0766	3.96787
23	308.217	11.7093	27.6484	1.71751	34.7424	1.54326	24.3465	2.70773	266.687	47.9011	25.2987	7.08019	310.048	8.65179	23.7133	5.08854
23.25	309.562	11.1674	26.2963	3.0145	33.6378	0.933947	22.822	3.76581	267.441	46.9845	26.6024	7.93105	310.48	8.21369	24.4018	3.78956
23.5	309.341	9.01511	27.5595	2.14246	33.5746	0.98302	23.3494	3.93829	268.47	46.0271	22.9391	2.72936	310.062	9.15917	23.6422	4.0918
23.75	309.888	11.7504	28.9973	3.03906	36.9783	0.656337	24.0909	4.11559	268.774	44.9084	24.8761	9.18899	310.018	8.64229	24.0342	1.83823
24	311.02	12.4772	27.1563	3.33906	35.2983	0.0531037	23.6576	3.52092	270.439	44.7962	23.2803	4.3019	309.462	8.25738	24.9148	1.66326
24.25	310.749	10.6712	28.2448	4.01987	38.5725	0.218001	23.4989	3.46212	270.824	44.417	24.7484	9.83013	309.278	8.1607	25.3475	2.07002
24.5	310.635	11.4232	27.1888	0.598755	34.8372	2.85558	23.6856	2.00149	272.185	41.984	24.78	5.76822	308.768	7.76993	24.3197	4.13843
24.75	311.073	10.3756	27.9025	1.15804	35.2098	1.70172	22.3796	3.93782	273.662	41.1652	20.7664	3.26478	308.953	7.641	23.8131	1.17626
25	311.456	11.7535	26.8955	4.13027	35.5618	0.245012	24.4008	3.89848	274.145	42.6595	23.1624	2.98406	309.231	7.72568	24.4179	0.687552
25.25	312.051	10.8805	25.4984	2.60929	33.4156	0.326613	22.9586	3.60938	273.543	41.2159	20.2435	7.19658	308.166	7.9661	25.6593	1.10756
25.5	310.659	8.86386	27.7397	1.67215	35.6231	1.24267	23.3468	3.60045	276.005	39.8511	24.6075	3.74059	309.778	7.66355	22.2127	2.17785
25.75	309.817	10.1218	26.8221	3.95187	35.2251	1.28545	23.5906	3.4103	276.773	40.0946	24.082	4.17483	309.424	7.7465	22.3381	1.9657
26	310.381	11.4097	27.6497	2.67177	35.5054	0.868751	22.4707	4.02503	276.784	41.2958	25.1801	8.74295	310.365	7.8303	26.4265	3.50959
26.25	309.088	8.28234	26.1712	3.52717	32.7546	1.6086	23.401	3.11579	280.181	41.7181	21.9579	6.5447	309.145	6.70363	23.1023	1.51274
26.5	308.102	9.78519	26.0503	5.18459	34.4186	3.2261	23.3342	3.45687	281.99	43.2605	23.5763	3.51566	308.401	7.31676	24.3284	2.76679
26.75	307.321	10.4701	26.9629	2.51616	35.1247	0.447599	23.642	4.32045	282.408	44.0403	25.1684	6.34367	308.468	7.15812	25.4724	5.17628
27	307.665	10.4542	24.7922	4.29422	36.1558	3.69308	24.5743	3.45314	284.062	42.6266	24.9917	5.11648	309.477	6.5219	23.7386	2.19737
27.25	307.477	8.66234	27.0922	1.411	36.1289	1.99178	23.2521	3.98227	284.378	40.6492	20.8026	12.1888	308.439	7.78494	25.7308	0.531254
27.5	307.247	7.38236	26.3802	1.52195	36.1236	3.1276	23.6911	4.07325	284.174	40.2767	22.4314	6.46175	307.262	7.35081	27.4337	4.69397
27.75	307.319	7.27763	26.1189	2.73519	38.85	4.56819	24.0838	3.33742	284.53	39.1546	24.0062	7.25548	308.206	8.55694	25.1232	3.8098
28	307.064	5.57575	25.2238	4.30111	37.1771	0.143684	22.6478	4.05749	283.663	39.1666	22.7022	4.80769	306.301	8.7155	26.3833	3.47548
28.25	306.93	4.88881	26.2472	1.89674	36.3226	0.134845	22.2826	3.71492	285.246	36.9784	23.3392	8.24904	308.097	8.23152	23.9405	7.19547
28.5	305.584	4.8764	29.2253	5.22667	36.9724	2.43245	22.4292	4.5292	284.151	37.1581	22.7465	2.52013	307.008	9.2284	23.6948	1.78371
28.75	307.988	4.72032	26.0321	2.60127	37.4393	4.90329	24.3404	3.39242	284.627	35.5571	23.9479	8.28524	307.506	8.77782	23.1914	2.56847
29	306.823	5.04267	26.4719	3.32248	38.4899	2.96363	23.641	4.78963	284.284	35.5258	21.1711	7.65577	307.889	9.28727	24.1919	2.92295
29.25	307.501	6.90922	28.2437	4.95852	35.806	3.39652	22.4968	3.56724	284.296	34.3497	23.5982	7.01605	307.091	9.7098	23.8388	3.11949
29.5	305.753	4.86689	24.5237	1.28814	36.9898	3.29377	22.679	3.59132	283.993	34.0203	22.3387	7.19792	308.4	9.87782	24.157	3.12366
29.75	306.598	3.64603	26.1471	2.29785	35.3614	2.30489	21.5093	4.66814	283.502	33.4987	24.2723	5.37246	307.476	9.64327	24.0188	2.38252
30	305.191	4.54899	27.6081	1.60281	36.0729	0.372716	21.7091	2.96099	283.356	33.4206	24.1635	5.375	308.01	10.7455	21.4206	2.59629
30.25	305.419	1.40743	25.7036	4.0936	36.8807	3.69463	23.6439	3.39659	283.82	32.6659	25.6682	7.67183	305.973	9.88156	25.5826	0.555327
30.5	306.923	4.09754	26.8506	0.111691	37.1722	4.18558	24.0454	3.70446	284.656	32.396	23.6647	5.38214	304.123	11.3082	26.2476	1.78044
30.75	306.745	5.24951	26.9433	3.3929	37.984	2.34229	23.0063	3.6005	284.995	32.3086	22.0934	6.50871	303.285	11.4087	25.9848	4.0466
31	306.344	5.48062	25.381	3.10302	34.7218	1.37865	23.3804	3.86238	284.363	30.6857	24.0919	6.81213	301.697	11.9114	23.1299	2.48705
31.25	309.321	6.18271	31.819	4.65458	41.185	3.82849	27.0806	1.89417	285.501	30.6348	27.7148	4.39545	302.907	12.9342	24.2186	1.4604
31.5	307.168	6.0988	31.016	4.02819	37.986	6.11541	24.5802	2.89076	285.127	31.4447	25.1105	6.84204	303.177	12.8428	24.3371	0.584826
31.75	307.617	6.29145	27.8192	4.09045	38.1525	0.831628	24.0962	3.60614	284.671	31.4153	23.1597	10.3491	302.421	14.1718	25.0787	2.15596
32	308.198	5.23718	28.9565	2.52794	39.2467	2.6735	24.8133	3.33171	285.36	30.5143	26.1615	5.95221	301.828	14.6811	27.2637	2.61963
32.25	309.211	6.70323	31.074	2.9926	42.5469	0.466337	24.9595	4.07807	284.634	30.7414	26.2458	5.75111	303.185	16.0815	26.0366	2.85078
32.5	308.508	5.1434	29.6534	6.10678	39.2726	2.03145	25.7729	3.96417	285.036	29.8428	25.2753	5.57179	301.4	15.3061	28.7108	3.4503
32.75	307.054	4.96069	30.0208	1.91962	39.3269	0.592131	26.0128	5.09875	285.425	30.1744	26.3092	6.61293	300.086	15.5187	30.237	1.01447
33	309.214	5.73466	28.6908	2.02184	39.1877	0.807728	25.197	4.59932	284.72	29.2694	23.2613	5.49804	297.812	15.6622	27.2228	3.42376
33.25	309.888	9.62567	29.5618	1.83238	41.3687	0.824133	26.6225	3.79025	284.703	29.5662	27.1883	7.81707	297.967	15.6656	24.764	1.95576
33.5	311.828	6.75822	31.0079	2.58523	37.732	2.95797	25.4094	3.01649	284.057	30.1951	26.5401	7.09461	298.612	15.2299	28.6642	3.96366
33.75	310.702	9.42318	30.3896	1.88101	39.7105	0.0127279	24.439	3.54154	284.082	29.1568	28.2008	7.36961	298.217	14.8275	27.2436	0.953908
34	307.512	9.75149	28.3759	3.24466	37.1364	1.24019	25.3836	3.24394	285.263	30.169	24.1123	9.74973	297.109	15.7169	26.6689	3.52218
34.25	310.014	10.011	28.975	3.19938	40.5408	0.556564	25.4392	5.30211	284.025	28.9331	27.8271	7.44449	298.274	15.5463	26.1965	4.5181
34.5	310.551	8.26351	29.2208	3.94237	41.2674	0.964706	25.8594	3.02821	284.981	29.1335	25.6047	8.79224	297.942	15.3382	24.288	1.47221
34.75	310.823	7.89514	29.7552	2.87944	40.2014	1.01003	25.3627	2.96658	284.247	29.3832	26.1047	7.28334	297.326	16.3475	28.827	1.52526
35	310.37	5.3522	30.4112	2.73471	38.1424	0.936916	25.2876	3.30181	283.514	29.3548	24.5	6.45631	296.933	14.9792	29.2354	2.10443
35.25	312.202	4.76694	29.2448	3.46401	40.1919	3.04615	25.6264	3.53903	283.789	29.6543	24.1388	6.28017	296.754	15.3386	25.5961	3.74544
35.5	312.396	8.20981	29.5817	6.69262	38.1937	0.624092	26.0928	3.05392	284.949	28.7111	28.0564	8.10295	298.075	14.5779	26.4452	5.12375
35.75	313.009	8.17842	30.8923	3.22066	37.6208	0.571059	25.1924	4.14535	284.547	29.0088	28.3507	8.37455	297.506	15.5022	28.1736	2.73771
36	311.864	9.75737	31.6513	4.19858	41.4578	2.02162	25.8985	3.77722	284.972	29.3139	28.767	6.2393	297.436	16.6009	25.4173	0.482235
36.25	313.17	5.98718	32.9036	3.88329	41.0456	0.857862	25.6996	4.14273	284.332	29.5643	30.1994	5.61888	298.904	15.2627	29.1965	2.76812
36.5	314.275	7.03923	36.0481	1.36723	43.1649	2.06815	25.4908	2.50052	285.854	28.8215	29.3796	9.10266	298.045	14.9122	27.8801	3.98192
36.75	314.001	6.84196	35.4282	5.49345	44.3145	4.39142	25.678	3.52661	283.946	30.8111	26.6144	7.17183	299.582	14.1513	28.0846	3.55262
37	314.488	7.46379	37.6739	2.66958	42.6544	3.8613	27.0085	2.46163	284.878	30.3144	27.382	8.09687	298.397	14.9581	25.1177	4.59457
37.25	314.118	7.18267	35.8304	6.81745	47.7335	1.78983	26.2392	3.60666	284.007	29.3051	29.0713	13.1998	298.876	14.4326	27.549	3.4036
37.5	314.703	7.90585	37.9757	6.97191	47.3125	5.69942	25.8708	2.81967	284.114	29.8866	29.0197	5.44896	298.392	13.9009	26.9502	1.63776
37.75	315.514	5.55952	38.5717	9.09569	48.7931	0.0700743	26.6514	2.18116	283.919	29.8462	26.9254	5.59583	299.164	14.2327	27.7858	0.438515
38	313.863	5.12067	38.612	10.1113	47.2501	5.57738	24.8609	2.99066	284.619	29.6368	29.9044	4.0402	299.435	14.1708	27.1597	2.60953
38.25	316.579	3.76103	40.1345	7.64875	49.8854	0.941088	25.6078	3.31477	284.906	30.0734	25.4672	8.48231	299.954	13.3265	27.4331	1.262
38.5	314.262	6.07754	42.6591	11.03	52.3996	0.642194	27.233	3.45247	282.97	29.5254	27.9383	6.07285	299.481	14.4427	25.9686	4.29607
38.75	314.102	7.86807	44.9857	10.8629	51.942	1.93896	26.3363	4.08964	283.694	30.2077	26.8359	11.5583	299.689	15.0005	26.3648	1.37671
39	315.866	4.82367	45.3039	11.5234	53.6834	2.23594	26.9243	2.93464	284.064	28.6851	26.4806	4.91871	300.667	13.9862	27.9316	0.257357
39.25	315.685	5.82411	48.811	14.4202	54.2221	1.75582	25.6063	3.82618	283.575	28.6017	28.4382	7.36296	302.159	15.3025	25.4119	3.43661
39.5	315.924	5.87774	51.7822	16.6723	53.7576	2.87319	26.8252	3.67358	283.369	28.8408	29.0191	8.91499	303.186	17.8245	29.6604	1.59073
39.75	315.577	7.14859	56.3381	18.7759	58.7129	2.88464	26.9636	4.26085	283.71	29.4601	32.1181	11.7122	303.756	16.7668	25.2833	1.40611
40	315.135	6.77752	57.8756	16.8936	59.8171	0.157756	27.5136	2.81812	283.653	28.8505	31.1858	6.29141	303.505	17.2695	27.8974	1.76317
40.25	315.186	6.10362	63.2967	21.2867	54.5297	1.22259	26.2511	2.22775	284.053	28.7114	30.7634	10.83	304.238	17.6386	27.7253	2.42477
40.5	314.933	6.61924	65.206	23.832	60.8314	3.48399	26.6237	3.43052	284.061	28.1092	30.8076	8.25321	302.658	17.165	25.6695	1.69475
40.75	316.15	4.25539	67.6441	22.0604	63.4596	1.21057	27.0042	2.74765	283.47	29.0768	28.8493	7.05728	303.935	16.9041	27.2887	1.62186
41	315.284	6.73555	74.0754	23.4815	65.8032	2.36789	28.7373	2.17547	283.181	29.3076	31.5161	4.73443	303.546	16.795	28.798	1.40353
41.25	315.778	7.10947	75.0671	23.4096	66.4841	5.29474	28.1875	3.47433	284.513	29.7509	32.1484	3.3724	304.028	17.024	27.3487	1.97424
41.5	314.48	6.57981	78.2437	25.6828	66.0072	1.51356	27.0539	2.58687	282.913	29.9774	32.4501	9.52862	302.475	16.3004	27.1424	1.57499
41.75	315.451	6.80626	81.1255	28.8288	65.5095	1.07049	26.3375	2.27009	283.877	29.4153	29.0584	12.2632	303.091	16.3466	28.2266	4.74463
42	315.642	8.36615	88.3237	25.6801	73.6317	7.38375	27.2279	1.53011	283.582	29.5934	28.2458	7.62586	302.779	16.8176	28.1875	2.72513
42.25	315.003	7.92289	89.68	30.2531	72.0114	4.81667	27.1901	1.73214	283.643	29.5919	29.9098	6.82485	302.784	16.9573	26.1689	3.54009
42.5	315.346	7.51204	93.9549	32.864	76.8277	10.9419	28.5533	3.66085	283.046	28.7081	29.3911	9.78827	303.41	17.2118	31.1929	4.54409
42.75	315.672	6.11313	99.9002	32.3621	79.2913	14.2585	26.5569	2.34734	282.272	28.9721	29.913	7.12389	302.022	17.0741	29.1396	0.882931
43	314.98	6.86316	104.807	35.7852	82.0421	13.6898	27.4436	3.28844	283.382	29.0337	30.5094	5.81327	302.941	17.0589	30.6113	1.88545
43.25	316.666	7.48353	106.739	35.6624	87.0994	9.85353	28.8244	3.09184	282.994	28.8914	28.5893	4.91397	302.886	16.452	31.8606	1.65092
43.5	314.007	9.44688	114.578	38.4447	86.6557	16.3441	27.5825	3.21484	282.168	29.1893	30.4459	5.97081	303.545	16.6758	32.2367	2.40431
43.75	315.56	8.35521	120.329	40.6263	91.7603	14.9354	27.3562	2.41475	282.045	29.4326	30.2269	7.97871	303.604	17.3153	31.4052	2.35213
44	314.214	8.80392	122.641	41.3192	94.5074	17.3437	27.5058	3.37719	282.326	30.0873	29.0784	10.1186	303.009	16.9417	31.9816	2.07023
44.25	315.135	8.74401	130.582	44.5848	98.9223	15.0807	26.8794	3.5972	283.445	28.7906	30.3201	10.1436	303.051	17.1533	30.4739	0.527494
44.5	314.583	8.10648	140.539	40.97	103.606	17.6502	28.3706	2.07637	283.304	28.7868	30.4892	4.94642	304.907	16.11	29.2855	1.69137
44.75	315.41	9.40439	144.198	39.31	108.4	18.1967	28.557	1.43292	283.546	29.0179	34.0131	8.12678	304.184	16.3664	31.0592	1.6235
45	313.759	10.0003	149.76	42.1867	111.383	20.6442	29.7047	3.33358	284.422	28.8415	30.2468	3.79236	305.111	17.8123	32.7274	3.11185
45.25	315.089	10.9739	157.749	43.5442	116.861	19.3124	29.0441	2.99791	283.09	29.2137	33.3267	4.63848	305.637	16.6656	29.5354	2.21015
45.5	313.583	11.1875	162.697	42.0006	121.012	20.4023	29.3854	3.37936	282.298	29.3044	31.4635	9.42255	304.514	16.3177	32.2737	1.8579
45.75	314.229	9.97234	168.219	44.7311	124.351	22.9794	28.3908	2.97464	282.135	30.0561	33.2249	6.48127	305.445	16.5516	31.0804	1.93601
46	315.229	9.0736	173.871	43.6218	128.514	19.0145	31.184	3.04957	282.12	29.8289	32.6933	8.29875	305.507	16.658	31.1034	1.71113
46.25	313.928	11.5133	178.579	43.3839	132.516	22.4631	29.1084	3.57106	281.901	29.026	32.6363	6.39656	305.744	16.5625	32.6301	2.98605
46.5	313.966	10.7211	183.899	44.1353	137.105	18.6555	29.0843	2.76443	283.434	29.7096	29.4273	11.412	305.63	15.6713	32.1291	2.33276
46.75	313.002	12.9117	189.85	41.7963	143.401	17.7402	28.6516	2.20614	281.394	29.8773	32.0371	8.94264	304.771	15.5799	32.5704	4.63195
47	312.436	11.7696	197.526	41.9746	150.535	22.6163	29.5367	1.40744	283.243	28.8164	32.0192	6.84494	305.867	15.7418	31.8472	3.43328
47.25	314.36	13.8925	205.919	41.6577	155.976	21.5222	27.7921	1.98128	283.693	28.836	33.4087	8.22804	304.955	15.7934	30.5352	2.19377
47.5	314.49	13.1862	207.993	41.0762	157.674	25.518	28.6961	2.07926	282.636	28.6328	30.7183	9.85424	305.976	16.7502	32.1914	1.31419
47.75	313.706	10.8401	216.813	38.4043	164.849	21.3355	29.463	3.557	282.563	28.9828	32.5284	6.6951	305.475	16.7017	31.0454	1.22442
48	314.686	11.093	222.125	33.8302	170.41	22.1498	30.0049	2.64788	282.542	28.0698	31.6523	6.16449	304.679	15.4788	31.6594	3.26598
48.25	312.462	12.2906	227.876	34.2471	176.533	19.4786	29.3672	4.93801	282.246	28.0969	34.8869	11.5135	305.558	15.5579	31.7167	2.8404
48.5	313.421	10.9615	233.601	30.9031	177.614	13.5149	29.1851	2.80198	281.249	29.3853	28.841	6.87414	305.465	15.734	34.4184	3.95913
48.75	313.326	11.1257	241.115	30.1813	182.847	17.7367	29.026	4.18569	282.127	29.6857	31.1418	8.34584	305.995	15.0947	33.7088	1.88498
49	313.594	10.8005	245.562	26.6092	186.15	11.0934	30.302	3.06747	282.868	29.5655	35.0524	7.1323	306.37	16.0824	31.8546	1.7952
49.25	313.287	13.6249	249.708	26.623	190.348	14.5687	30.2752	3.43185	282.531	29.2456	32.0413	9.75298	306.954	14.824	33.817	0.155337
49.5	314.903	12.0857	255.568	24.9452	194.743	14.511	31.6061	2.91349	282.683	29.1113	31.3836	9.34753	306.338	16.2602	35.053	0.470799
49.75	312.822	11.6028	258.959	21.4571	197.647	6.87881	28.8712	2.98789	282.198	28.388	31.0146	7.15394	306.439	15.9221	35.3726	0.519572
50	313.407	12.5243	264.279	20.986	199.886	7.17657	31.5656	2.00576	283.448	27.6057	36.6368	5.61499	307.224	16.3029	34.9014	2.48877
50.25	313.641	13.6254	269.493	19.7255	203.547	0.262337	31.7156	2.22292	283.559	28.2318	32.5921	3.80155	307.559	15.2938	32.6058	1.22646
50.5	311.854	12.162	271.018	16.8346	203.544	3.94969	30.2833	1.48831	282.636	28.8174	34.4127	5.84707	307.978	15.6603	38.3574	2.30819
50.75	314.716	12.3408	275.92	14.6038	205.821	1.90502	29.5476	3.05723	282.803	28.7298	33.7398	6.14462	307.043	15.1652	36.2617	1.25566
51	313.213	13.7007	279.688	13.8185	208.407	1.14212	29.7051	2.75028	282.903	28.1498	34.1514	8.25024	306.934	15.6112	39.2897	4.06659
51.25	312.874	12.651	282.066	8.44755	210.97	4.18734	30.199	3.37724	282.743	26.7929	31.9064	7.6439	305.961	15.4188	36.8456	2.10765
51.5	314.721	13.2961	285.628	10.1163	214.163	5.34226	30.4447	3.82791	282.756	28.4789	33.2188	7.87462	306.539	15.3889	38.294	3.03407
51.75	313.832	12.1923	287.124	9.36518	215.016	8.70682	31.0611	3.65615	282.907	27.6081	33.2584	5.86467	307.101	15.4825	41.7728	5.10617
52	314.249	13.1753	289.247	10.7073	217.319	9.22541	29.2607	2.29198	282.184	28.3911	37.0889	8.611	306.983	15.642	39.9387	3.26369
52.25	313.02	14.5406	291.309	9.28673	219.53	14.6885	30.8446	1.35863	282.365	28.1756	34.4741	7.94272	306.645	15.0139	40.6556	5.59018
52.5	314.978	11.4503	291.692	10.1574	224.117	13.886	30.8906	2.58149	282.401	27.9351	31.4476	9.6991	307.662	14.6871	40.6229	5.63424
52.75	316.108	13.5985	294.807	8.96109	224.367	14.149	31.8588	3.18692	282.234	27.9161	34.9376	6.40582	307.473	15.5869	43.3384	7.02061
53	314.13	14.1826	296.049	11.0067	225.956	18.7267	30.2939	2.78569	282.178	28.8283	33.9566	7.79309	306.401	15.3276	42.5925	8.47972
53.25	314.011	12.4926	297.575	11.2958	230.762	16.9417	30.652	2.4471	282.16	26.8453	33.9226	8.15329	307.561	15.1506	43.2464	8.24296
53.5	313.111	11.8677	299.857	13.646	230.452	22.0166	29.8427	3.23948	281.249	27.981	34.4763	8.19155	306.735	14.7555	43.3502	8.31787
53.75	313.138	12.0034	302.289	12.9492	233.882	24.2468	31.7884	1.86147	281.857	27.7835	33.1866	12.2423	308.208	13.3907	44.8659	9.80993
54	314.27	12.0839	301.871	13.9296	233.588	25.3308	31.2715	2.29507	281.021	27.2316	33.702	7.92759	308.966	13.7943	51.3186	13.9857
54.25	313.638	12.5838	303.519	16.6858	234.898	27.8199	32.041	2.15232	281.446	27.4136	33.6788	8.32243	306.849	14.3017	49.6315	14.5425
54.5	313.566	13.3306	303.9	14.6606	237.108	27.5118	32.4597	3.032	280.551	27.1216	33.0376	6.46939	307.125	14.4485	52.1112	16.2113
54.75	314.159	14.0715	303.718	18.5266	234.649	28.3284	30.4434	3.37064	280.705	27.7308	34.2452	8.09616	306.895	15.381	52.0102	20.3355
55	313.425	10.3936	304.828	17.4597	239.537	31.4848	30.7893	1.98505	280.57	27.6984	34.1675	6.33589	308.25	14.1846	59.9582	19.9503
55.25	315.208	11.4079	306.362	18.8065	241.614	31.0545	31.1953	3.16744	280.357	28.0891	33.792	10.0269	307.372	15.2	58.2587	17.6935
55.5	313.993	13.3409	305.106	17.6559	241.173	30.9404	31.5754	2.95126	280.486	26.7508	37.2882	8.80567	308.254	14.4493	65.5042	25.7075
55.75	316.006	11.4257	307.12	18.3344	241.687	35.8399	33.4347	3.13016	281.16	26.2583	32.7862	7.18859	308.42	14.2699	69.4115	26.0984
56	313.874	14.4354	306.551	19.1816	242.072	37.9462	31.9006	3.76265	279.957	26.3967	33.0992	6.9522	307.316	14.1446	70.2896	31.147
56.25	314.421	12.7623	306.272	18.8521	242.493	40.372	31.3495	2.58537	281.297	26.6585	34.6325	7.69346	307.483	14.2673	73.3833	30.3347
56.5	314.665	12.3402	307.036	19.7922	243.628	39.5233	32.1788	4.28793	280.323	26.7086	33.7249	9.57182	307.877	14.4718	78.0483	32.0354
56.75	312.6	10.5767	307.221	18.4018	244.523	40.4727	32.6895	3.31304	279.835	26.581	36.4871	7.56894	307.741	13.8009	80.8897	33.7909
57	315.115	12.4706	306.907	19.7363	245.628	42.4448	32.5265	3.51104	280.736	27.0222	35.783	8.25773	308.178	14.6581	83.8951	34.5275
57.25	314.746	13.8531	307.301	18.7303	246.346	42.3308	32.7283	2.31524	280.716	26.7691	35.8319	7.36529	307.098	14.9783	88.1176	34.8452
57.5	313.808	12.9355	308.354	18.3034	247.235	44.1558	32.7282	2.58079	280.581	27.0505	35.0647	13.2528	307.586	14.6295	93.428	39.0021
57.75	314.489	13.1336	308.651	18.6302	247.299	44.3282	32.6396	3.36365	280.387	26.3798	35.9627	8.87058	307.947	14.5492	98.1746	36.2138
58	315.076	14.3095	309.322	17.4486	247.159	43.1969	32.3793	4.62134	281.313	27.1366	34.7993	10.6413	308.512	15.215	97.9796	30.8991
58.25	314.065	14.6936	308.811	17.5952	247.172	43.9997	32.363	3.12834	280.339	26.8363	36.9099	10.1648	307.186	14.0836	100.229	34.7669
58.5	314.533	10.8365	308.394	17.0528	249.042	47.297	32.1123	3.68612	280.536	26.7482	33.6664	9.01992	308.631	14.5168	111.067	42.9484
58.75	314.182	13.8935	308.889	17.4822	249.218	49.4046	30.4846	3.14823	280.117	26.3109	32.9596	6.43891	307.146	14.9963	117.284	42.8719
59	313.006	12.1559	308.954	16.3794	250.656	47.1319	31.2602	4.05161	279.807	26.8003	31.7784	5.03481	307.699	14.8769	121.82	42.4521
59.25	313.633	13.97	309.51	18.6458	248.752	47.9488	32.2718	4.99587	280.5	26.4315	31.6559	9.06617	307.553	14.628	119.304	33.1386
59.5	314.076	12.032	309.475	17.0799	246.911	50.1925	30.9696	4.13675	279.718	27.7531	33.7896	8.47489	307.395	15.1272	127.873	33.9023
59.75	313.576	14.0867	310.931	17.6876	248.08	47.1987	32.0832	2.66374	279.311	26.3105	37.0226	8.90693	307.603	14.7511	136.78	43.8372
60	312.066	11.496	312.54	18.3524	248.426	50.4371	31.9667	2.68949	279.349	26.8165	31.6522	9.16262	307.88	14.331	144.008	45.4083
60.25	313.751	13.884	312.124	16.2178	248.685	47.5752	33.031	2.9167	279.987	26.7946	32.7259	7.36756	307.643	15.7282	148.866	45.0184
60.5	314.053	13.3697	311.923	17.1174	247.597	49.0288	31.0692	2.95668	278.885	26.7761	35.5243	7.91557	307.78	14.9683	154.472	50.8247
60.75	312.946	13.825	311.359	17.2397	248.471	46.3038	30.8643	3.03277	280.028	26.0664	35.1694	8.15047	307.535	15.0088	162.842	47.1235
61	312.721	16.5553	310.438	16.1252	249.616	45.3024	32.1722	3.67499	279.685	26.9011	35.0944	9.04093	307.527	15.042	164.836	41.3717
61.25	314.029	13.2496	310.771	14.6598	248.825	48.5061	32.4558	3.37215	279.266	26.4885	34.8544	10.1994	307.763	14.015	177.592	50.6241
61.5	313.889	14.188	311.284	16.0156	247.697	50.3785	33.3716	4.46051	279.959	25.9908	33.4338	9.62839	307.567	14.016	177.337	44.8168
61.75	313.845	11.5442	313.26	16.5645	248.585	47.3291	32.9227	3.48614	280.253	27.6535	33.5745	8.21022	307.355	14.7663	190.184	51.7341
62	314.23	12.8712	312.403	17.9912	246.959	45.9686	30.9565	3.95102	280.648	27.381	32.2871	7.39245	308.363	14.6848	196.809	50.8652
62.25	312.247	13.5307	312.143	16.2696	246.308	48.0333	31.9033	3.41193	279.138	26.8361	33.8261	7.22034	305.991	15.2038	204.649	51.4835
62.5	313.076	13.017	313.504	17.4018	248.791	46.6573	31.7375	3.94116	279.55	27.1378	31.5847	11.379	307.263	15.8658	210.275	53.2719
62.75	313.351	15.2695	311.824	17.542	249.973	47.1145	32.0594	3.45656	279.713	25.6826	32.6921	5.98325	306.843	16.0314	217.443	52.8726
63	312.935	15.2066	313.53	16.9845	247.27	48.0826	33.5364	2.91213	279.667	26.1533	35.1545	7.35844	307.635	15.1987	225.715	50.1835
63.25	313.786	16.9118	312.773	15.9114	248.652	48.7213	32.1475	2.58382	279.436	26.9082	36.5726	9.55054	306.544	14.9453	232.07	46.9038
63.5	313.55	13.127	313.234	16.3916	247.3	47.5867	32.8759	2.06975	279.705	26.9849	35.0082	10.3084	307.073	15.2782	240.475	45.7536
63.75	313.229	15.6969	314.202	14.6235	248.036	47.2487	32.9529	2.69599	279.124	27.5624	36.6358	7.44195	307.69	15.4608	242.428	46.5718
64	312.748	16.0146	314.628	14.4996	247.672	46.8619	32.6276	1.93883	279.408	27.052	35.4467	11.661	306.973	15.6638	249.946	43.5532
64.25	311.79	14.0763	314.289	15.71	249.534	50.2182	32.4114	2.54448	279.652	27.5507	37.0616	6.15522	306.759	14.2662	256.516	45.7059
64.5	313.299	13.9124	312.155	15.5522	248.498	44.9376	31.7466	3.24814	279.744	26.9251	35.9293	6.29396	306.569	15.9863	259.298	44.7243
64.75	314.109	15.5178	312.705	13.4959	247.88	43.2941	32.1213	1.3432	278.442	27.2191	35.7184	9.42722	306.885	15.3396	264.184	44.4763
65	312.87	14.95	312.425	12.0155	245.989	44.4011	32.8694	3.31004	279.242	26.7329	34.7621	10.5482	307.654	15.5166	268.563	43.9123
65.25	313.326	15.8495	312.718	13.371	247.698	47.3786	33.1485	2.5604	280.147	27.4135	36.7942	9.37044	306.832	15.5383	272.018	42.1453
65.5	312.516	14.5946	313.195	11.806	247.715	42.8259	34.9631	4.0856	280.798	26.7192	36.1915	8.12367	307.374	14.741	277.976	38.2043
65.75	312.182	17.8114	315.002	10.7362	251.701	48.4597	34.6827	1.7044	280.879	27.1773	36.9408	8.48825	307.433	15.4342	281.075	36.6586
66	311.702	16.6461	311.433	12.0048	247.655	43.3839	34.8584	4.3541	280.008	26.6784	35.099	10.8057	307.594	14.7159	281.267	38.3512
66.25	312.8	15.5657	312.58	12.133	250.608	48.3732	35.357	3.40477	278.691	27.0252	37.1281	9.97961	306.455	15.1504	286.82	34.4814
66.5	311.508	15.947	310.184	11.8429	249.533	47.5919	33.4348	2.89893	280.33	26.2507	36.7346	9.15152	306.485	15.6741	286.931	34.7706
66.75	310.89	15.8268	311.525	9.63466	249.12	45.1773	32.603	2.32753	279.616	26.8694	33.6022	14.7468	306.393	15.612	292.206	29.4731
67	311.718	19.2378	310.479	10.4337	246.991	43.1766	34.2574	3.92548	280.285	26.4775	36.2595	9.80701	306.361	15.6095	295.571	28.4383
67.25	308.994	17.4317	311.096	9.54485	247.648	43.58	34.9354	3.72997	280.126	27.0062	34.2829	7.89138	306.788	14.9525	297.325	26.1418
67.5	311.668	16.2676	311.108	8.67431	249.847	41.6006	35.0953	3.42373	279.9	26.9309	37.4107	9.10237	306.328	15.1733	296.147	27.8874
67.75	310.837	16.8229	312.634	9.4244	249.493	42.6618	34.8302	3.98894	279.607	27.1517	34.1205	8.31261	306.994	15.6491	299.316	24.6561
68	308.868	17.2241	312.028	11.6158	248.461	40.7323	34.3197	3.486	279.82	27.2028	37.5537	9.05273	306.668	14.9911	301.827	18.4142
68.25	308.646	16.5609	313.47	9.12676	250.25	49.3607	33.7875	2.66993	280.366	26.021	38.2037	9.82235	306.036	16.0344	304.241	18.8285
68.5	309.971	17.1334	311.986	11.4791	246.834	44.371	34.4145	3.81856	279.606	26.8312	37.7484	7.15465	305.148	16.4283	303.993	18.1645
68.75	307.659	17.2291	312.995	8.96872	249.754	42.6513	34.2736	3.67117	279.537	27.8474	39.3774	12.3558	305.333	16.1982	306.589	13.9973
69	309.196	17.333	313.07	9.67657	249.161	44.2756	33.9564	4.27849	279.639	27.1724	36.4607	9.94899	305.042	15.9707	304.572	11.2002
69.25	309.53	19.474	314.676	10.1291	251.397	47.888	34.2606	3.59589	280.225	27.4312	37.6097	8.64374	305.909	16.2569	307.898	8.81055
69.5	308.403	19.9197	311.832	7.8183	250.564	47.8769	33.8687	2.81541	279.239	26.5895	39.7526	11.7648	306.011	16.1726	308.506	7.64431
69.75	309.5	17.9403	312.398	11.1331	250.718	47.1628	34.0729	2.43637	279.669	27.9246	37.9258	11.8905	305.529	16.2793	309.139	5.29452
70	309.202	16.3346	312.719	12.1405	251.662	47.881	35.3877	4.10651	279.448	28.2796	40.9536	12.9632	305.693	15.5022	311.126	5.75214
70.25	307.806	20.0447	314.439	8.64255	247	44.8389	33.9393	2.51562	279.085	27.1934	37.127	10.897	304.621	16.8349	310.173	2.12129
70.5	308.327	19.1629	315.633	11.0755	248.356	49.0412	35.2414	3.54826	280.948	26.4636	39.9808	13.1817	305.509	16.6208	307.963	4.64788
70.75	307.669	18.0546	314.44	10.0342	249.847	45.5971	33.6859	4.23795	279.794	26.649	36.0474	12.612	304.95	16.6035	308.241	0.468036
71	307.819	17.8482	313.511	11.9648	250.832	49.5149	34.4328	3.81482	279.571	28.3905	38.4663	11.9623	304.534	16.8877	310.962	2.27761
71.25	307.721	18.4722	315.278	9.03937	250.377	52.6579	35.3028	6.54985	279.666	26.5837	36.4387	13.5787	305.093	17.1372	310.997	1.24308
71.5	307.762	19.0793	314.127	11.0499	249.02	45.5086	35.1284	5.71889	279.488	27.0631	35.9141	15.4243	304.327	16.874	311.513	2.48159
71.75	308.129	20.0712	316.055	9.74949	247.727	52.1767	36.299	7.29239	279.686	27.018	40.9789	14.2336	303.782	16.4255	311.926	4.46206
72	307.21	19.9193	314.846	9.77639	250.089	49.3142	35.3141	5.77446	279.325	26.7816	41.0756	13.8115	304.734	16.7824	312.959	5.19577

## Sheet: Galleria mellonella assay
	PBS negative control	8h	13h	14h	15h	16h	17h	18h	19h	20h	21h	22h	23h	24h
		9	9	9	9	8	9	8	9	8	2	2	1	1
		9	9	9	9	9	9	9	9	9	9	8	8	5
		9	9	9	9	9	9	9	9	9	9	9	9	8
		9	9	9	9	9	9	9	9	9	9	9	9	9
		9	9	9	9	9	9	9	9	9	9	9	9	9
		9	9	9	9	9	9	9	9	9	9	9	9	9
		9	9	9	9	9	9	9	9	9	9	9	9	9
		9	9	9	9	9	9	9	9	9	9	9	9	9
		9	9	9	9	9	9	9	9	9	9	9	9	9
		9	9	9	9	9	9	9	9	9	9	9	9	9
	1 = Pa5LR	8h	13h	14h	15h	16h	17h	18h	19h	20h	21h	22h	23h	24h
		9	9	9	9	9	9	9	7	8	6	2	1	0
		9	9	9	9	9	9	9	9	8	7	2	1	1
		9	9	9	9	9	9	9	9	9	7	3	1	1
		9	9	9	9	9	9	9	9	9	8	7	1	1
		9	9	9	9	9	9	9	9	9	9	8	2	1
		9	9	9	9	9	9	9	9	9	9	8	2	1
		9	9	9	9	9	9	9	9	9	9	9	3	1
		9	9	9	9	9	9	9	9	9	9	9	5	2
		9	9	9	9	9	9	9	9	9	9	9	5	3
	2 = Pa7BS	8h	13h	14h	15h	16h	17h	18h	19h	20h	21h	22h	23h	24h
		9	9	9	8	8	2	2	1	1	1	1	1	0
		9	9	9	9	9	8	8	7	8	6	1	1	1
		9	9	9	9	9	9	8	9	8	8	3	1	1
		9	9	9	9	9	9	8	9	9	8	8	3	1
		9	9	9	9	9	9	9	9	9	9	8	3	1
		9	9	9	9	9	9	9	9	9	9	9	5	2
		9	9	9	9	9	9	9	9	9	9	9	9	8
		9	9	9	9	9	9	9	9	9	9	9	9	9
		9	9	9	9	9	9	9	9	9	9	9	9	9
		9	9	9	9	9	9	9	9	9	9	9	9	9
	3 = Pa6LR	8h	13h	14h	15h	16h	17h	18h	19h	20h	21h	22h	23h	24h
		9	9	9	9	8	8	8	8	7	8	6	1	1
		9	9	9	9	8	9	9	9	9	8	6	1	1
		9	9	9	9	9	9	9	9	9	9	7	1	1
		9	9	9	9	9	9	9	9	9	9	7	1	1
		9	9	9	9	9	9	9	9	9	9	9	2	1
		9	9	9	9	9	9	9	9	9	9	9	2	1
		9	9	9	9	9	9	9	9	9	9	9	5	1
		9	9	9	9	9	9	9	9	9	9	9	6	2
		9	9	9	9	9	9	9	9	9	9	9	9	3
		9	9	9	9	9	9	9	9	9	9	9	9	9
	4 = Pa2BR	8h	13h	14h	15h	16h	17h	18h	19h	20h	21h	22h	23h	24h
		9	9	8	8	8	9	8	9	8	5	1	1	1
		9	9	9	9	9	9	9	9	9	8	1	2	2
		9	9	9	9	9	9	9	9	9	9	7	3	2
		9	9	9	9	9	9	9	9	9	9	8	8	2
		9	9	9	9	9	9	9	9	9	9	8	9	7
		9	9	9	9	9	9	9	9	9	9	9	9	8
		9	9	9	9	9	9	9	9	9	9	9	9	9
		9	9	9	9	9	9	9	9	9	9	9	9	9
		9	9	9	9	9	9	9	9	9	9	9	9	9
		9	9	9	9	9	9	9	9	9	9	9	9	9
	5 = Pa3LS	8h	13h	14h	15h	16h	17h	18h	19h	20h	21h	22h	23h	24h
		9	9	9	9	8	8	8	8	8	8	3	1	1
		9	9	9	9	9	8	8	8	8	8	8	1	1
		9	9	9	9	9	9	9	9	8	9	8	1	1
		9	9	9	9	9	9	9	9	9	9	8	1	1
		9	9	9	9	9	9	9	9	9	9	8	3	2
		9	9	9	9	9	9	9	9	9	9	9	3	2
		9	9	9	9	9	9	9	9	9	9	9	7	2
		9	9	9	9	9	9	9	9	9	9	9	9	3
		9	9	9	9	9	9	9	9	9	9	9	9	7
		9	9	9	9	9	9	9	9	9	9	9	9	9
	6 = Pa4BR	8h	13h	14h	15h	16h	17h	18h	19h	20h	21h	22h	23h	24h
		9	9	9	7	8	8	8	8	8	8	7	3	1
		9	9	9	9	9	8	8	8	8	8	8	5	1
		9	9	9	9	9	9	9	9	9	9	8	6	2
		9	9	9	9	9	9	9	9	9	9	8	6	6
		9	9	9	9	9	9	9	9	9	9	9	8	6
		9	9	9	9	9	9	9	9	9	9	9	8	7
		9	9	9	9	9	9	9	9	9	9	9	9	8
		9	9	9	9	9	9	9	9	9	9	9	9	9
		9	9	9	9	9	9	9	9	9	9	9	9	9
		9	9	9	9	9	9	9	9	9	9	9	9	9
	7 = Pa1BS	8h	13h	14h	15h	16h	17h	18h	19h	20h	21h	22h	23h	24h
		9	9	9	9	9	7	7	6	5	3	0	0	0
		9	9	9	9	9	8	8	8	8	8	8	1	1
		9	9	9	9	9	9	9	8	8	8	8	7	1
		9	9	9	9	9	9	9	9	9	8	9	8	8
		9	9	9	9	9	9	9	9	9	9	9	8	8
		9	9	9	9	9	9	9	9	9	9	9	9	8
		9	9	9	9	9	9	9	9	9	9	9	9	8
		9	9	9	9	9	9	9	9	9	9	9	9	9
		9	9	9	9	9	9	9	9	9	9	9	9	9
		9	9	9	9	9	9	9	9	9	9	9	9	9

## Sheet: HeLa cells assay
Sample	Value	Repeat
PA5LR	1.36	1
PA7BS	1.301	1
PA6LR	1.207	1
PA2BR	0.768	1
PA3LS	1.244	1
PA4BR	0.512	1
HeLa	2.092	1
PA5LR	1.521	2
PA7BS	1.553	2
PA6LR	0.902	2
PA2BR	1.028	2
PA3LS	1.44	2
PA4BR	0.556	2
PA5LR	1.284	3
PA7BS	1.923	3
PA6LR	0.988	3
PA2BR	0.691	3
PA3LS	1.049	3
PA4BR	0.518	3
PA5LR	1.216	4
PA7BS	1.965	4
PA6LR	0.838	4
PA2BR	1.022	4
PA3LS	0.994	4
PA4BR	0.414	4
PA5LR	1.39	5
PA7BS	1.52	5
PA6LR	0.858	5
PA2BR	1.333	5
PA3LS	0.982	5
PA4BR	0.503	5
PA5LR	1.45	6
PA7BS	1.818	6
PA6LR	1.249	6
PA2BR	0.914	6
PA3LS	0.914	6
PA4BR	0.592	6
C4	1.875	1
C4	2.459	2
C4	1.761	3
PA14	0.925	1
PA14	0.621	2
HeLa	2.015	2
C4	1.978	4
C4	2.223	5
C4	2.111	6
PA14	0.877	3
PA14	0.646	4
HeLa	1.947	3

## Sheet: Phage Immune Neutralization
Serum Sample dating from		2018-11-17					2018-12-01					2018-12-24					2018-12-31					2019-01-02					2019-01-07					2019-01-16					2019-01-18					2019-01-21					2020-02-10
RAW PLAQUE COUNTS	Tested on	SERUM 30'	CTRL		RAW PLAQUE COUNTS	Tested on	SERUM 30'	CTRL		RAW PLAQUE COUNTS	Tested on	SERUM 30'	CTRL		RAW PLAQUE COUNTS	Tested on	SERUM 30'	CTRL		RAW PLAQUE COUNTS	Tested on	SERUM 30'	CTRL		RAW PLAQUE COUNTS	Tested on	SERUM 30'	CTRL		RAW PLAQUE COUNTS	Tested on	SERUM 30'	CTRL		RAW PLAQUE COUNTS	Tested on	SERUM 30'	CTRL		RAW PLAQUE COUNTS	Tested on	SERUM 30'	CTRL		RAW PLAQUE COUNTS	Tested on	SERUM 30'	CTRL
	2020-09-09	118	132			2020-09-15	1372	1180			2020-10-02	846	1160			2020-09-21	728	26800			2020-09-29	412	17400			2020-09-10	190	9600			2020-09-02	180	10800			2020-08-31	200	15200			2020-09-24	63	17300			2020-09-09	936	1320
		129	102				2080	1590				930	1020				720	29000				300	20000				500	7900				340	11800				100	16000				78	17500				1110	1020
		130	140				2280	1600				800	1900				750	22000				370	14000				100	14000				100	11000				0	20000				50	26000				1180	1400
		130	180				2100	2200				1400	700				1600	23000				300	22000				263	13000				100	15000				0	20000				70	29000				400	1800
	2020-10-08	147	133			2020-09-16	1488	1680			2020-10-07	792	1420			2020-09-22	3620	23000			2020-09-21	264	26800			2020-09-14	190	7100			2020-09-04	187	11500			2020-09-02	180	10800			2020-09-25	82	20300			2020-09-10	930	960
		149	144				1900	1850				724	1420				3700	39000				380	29000				215	9600				181	8200				220	11800				104	20300				850	790
		141	133				1990	2300				790	1490				4200	30000				400	22000				260	21000				150	24000				200	11000				70	21100				900	1400
		145	144				1100	2500				830	1490				8000	50000				500	23000				240	8000				80	12000				300	15000				100	21100				500	1300
	2020-10-08	140	210			2020-09-17	1200	1540			2020-10-07	630	1700			2020-10-02	1044	11600			2020-09-22	143	23000			2020-10-01	97	12100			2020-09-29	213	17400			2020-09-04	195	11500			2020-09-25	77	19000			2020-09-14	1000	710
		160	220				1380	1610				880	1700				1060	10200				110	39000				134	13300				215	20000				183	8200				91	19000				1140	960
		110	210				1500	2500				1000	1900				1010	19000				200	30000				140	15000				170	14000				180	24000				80	22000				700	2100
		220	220				1200	3200				400	1900				2200	7000				100	50000				150	17000				350	22000				200	12000				100	22000				900	800
											2020-09-15	726	1180													2020-09-23	360	51600								2020-10-01	201	12100
												920	1590														360	72400									180	13300
												726	1600														280	98000									150	15000
												920	2200														320	120000									220	17000
											2020-09-16	800	1680
												1130	1850
												1290	2300
												1000	2500
											2020-09-17	728	1540
												930	1610
												940	2500
												400	3200

## Sheet: Biological Immune Profile
		2018-08-24	2018-09-05	2018-09-18	2018-09-21	2018-09-24	2018-09-27	2018-09-28	2018-09-29	2018-10-01	2018-10-02	2018-10-03	2018-10-04	2018-10-05	2018-10-06	2018-10-07	2018-10-08	2018-10-09	2018-10-10	2018-10-11	2018-10-13	2018-10-14	2018-10-15	2018-10-16	2018-10-17	2018-10-18	2018-10-19	2018-10-20	2018-10-21	2018-10-22	2018-10-25	2018-10-29	2018-10-31	2018-11-02	2018-11-04	2018-11-05	2018-11-07	2018-11-08	2018-11-09	2018-11-13	2018-11-14	2018-11-15	2018-11-17	2018-11-18	2018-11-19	2018-11-20	2018-11-21	2018-11-22	2018-11-23
	Blood Lymphocytes count (103 cells per microliter)	5.8	1	2.9	3.1	2.4	0.9	1.3	2	1.7	2.8	3.3	3.6	1.8	0.9	1	0.9	1.4	2.9	1.8	0.9	2.2	1.6	1.8	2.3	1.8	1.7	1.4	1.9	2.5	2.8	1.4	3	2.9	2	2.4	2.9	1.5	1.6	2.5	2.3	2	1.8	1.7	1.9	0.6	0.6	0.9	0.4
		2018-11-20	2019-01-07	2019-01-28	2019-02-18	2019-03-14
	Blood gamma-Globulins count (grams per liter)	8.3	3.3	4.8	6.3	10.8
[truncated: 54 more columns]
